# Supplementary material for: Robust partitioning of microRNA targets from downstream regulatory changes
Source: Nucleic Acids Res. 2020 Aug 21;48(17):9724–46. doi: 10.1093/nar/gkaa687 (PMC7515711; doi:10.1093/nar/gkaa687)
Supplement: gkaa687_Supplemental_Files [file gkaa687_supplemental_files.zip]

Archive with 2 entries (2 files):
- Supplementary_data.pdf
- Supplementary_table_S7.xlsx
