# Supplementary material for: Robust partitioning of microRNA targets from downstream regulatory changes
Source: Nucleic Acids Res. 2020 Aug 21;48(17):9724–46. doi: 10.1093/nar/gkaa687 (PMC7515711; doi:10.1093/nar/gkaa687)
Supplement: gkaa687_Supplemental_Files [file gkaa687_supplemental_files.zip › Supplementary_table_S7.xlsx]

## Sheet: miR-1_up
Transcription factor	Enrichment (Adj. P-value)	RNA-seq log2(miR/control)	RNA-seq q-value	CARP log2(miR/control)	CARP q-value	Context++ score
POU3F2	0.118655	0.0843444	0.138718	0.00440181	0.711714	-0.043
THAP1	0.280489	-0.072616	0.266084	-0.00628622	0.710574	-0.393
ZBTB42	0.743615	0.0965242	0.270569	0.00379941	0.710574	1
FOXP4	0.280489	0.0687081	0.199355	-0.00219371	0.710559	1
HAND2	0.598306	-0.397088	0.0186226	-0.00531779	0.710559	-0.301
MYPOP	1	0.0944874	0.233439	-0.0035543	0.710497	1
MZF1	0.918562	0.155924	0.079472	0.00309583	0.710252	1
ID2	0.829462	0.0843819	0.15494	0.00841894	0.708449	1
SMAD2	0.585461	-0.14455	0.015434	-0.00344987	0.707122	-0.122
HSF2	0.280489	0.0626925	0.213912	0.00412254	0.706881	1
NR4A3	0.487126	0.356197	0.0841478	0.00939746	0.706751	-0.166
ALX1	0.291127	0.0162412	0.438235	-0.00930933	0.706658	-0.655
HSF1	4.96459e-17	0.0279414	0.370736	0.00437177	0.706658	1
REL	0.747003	-0.0102458	0.437931	0.0061321	0.706419	-0.035
PAX1	0.312647	-0.218146	0.205034	0.0155784	0.706096	1
ZNF263	0.2855	0.0023079	0.456349	0.00470909	0.705802	-0.12
ZNF232	0.55743	-0.181972	0.0950891	0.00867157	0.705256	1
GLIS3	0.537445	-0.315555	0.0688328	-0.010822	0.703783	-0.091
HEY1	0.849736	0.0993324	0.163341	-0.0161849	0.703578	1
ATF6	0.541949	-0.00605042	0.440589	0.0059467	0.703458	1
IRX3	0.299769	-0.0816287	0.164939	0.0249244	0.702441	1
FOXA1	0.0587293	-0.145572	0.0538977	-0.0151976	0.702143	1
GLI2	0.0932781	-0.165928	0.129132	0.00947035	0.701649	1
TBX3	0.0967561	-0.0419218	0.305567	0.00957132	0.701479	-0.162
HIVEP2	0.511226	0.0053578	0.45193	-0.0111145	0.699407	-0.074
ZNF423	0.921985	-0.250609	0.0778927	-0.0145336	0.699312	1
EGR1	0.0384492	0.110333	0.270091	-0.0256754	0.699312	1
EN2	0.310355	0.36829	5.2394e-09	0.0103399	0.699312	1
SREBF2	0.13853	0.04739	0.235683	0.00869365	0.699312	1
SOX4	0.843093	-0.059124	0.18519	0.0171601	0.698706	1
MESP1	0.480535	-0.414065	0.0369386	-0.0296054	0.697864	1
MECP2	0.486703	-0.032672	0.329421	0.0113549	0.695569	-0.03
LMO2	0.49324	-0.303463	0.130283	-0.0423924	0.695211	1
SOX12	0.905235	0.132672	0.0161709	-0.0149638	0.694709	1
NFE2L1	0.927305	0.0164307	0.393708	-0.0131467	0.693429	1
GFI1	0.369825	-0.231415	0.0118322	-0.01766	0.692829	1
BACH2	0.49835	-0.105681	0.171992	0.0153739	0.692467	-0.348
HMG20B	0.597366	0.125927	0.0414038	-0.0178968	0.691306	1
NR1H2	0.801598	0.0806608	0.23327	0.0176745	0.688793	1
AHRR	0.609195	0.0366699	0.401085	0.0231506	0.688772	1
RBPJ	0.865422	-0.0149841	0.403429	-0.0149148	0.68876	1
TBX20	0.387615	0.0402076	0.416318	0.0357847	0.688556	1
SHOX2	0.407764	-0.25707	0.0216624	-0.0333366	0.688254	1
MXI1	0.522848	0.0114503	0.424592	-0.0177254	0.686953	1
NRF1	0.552037	0.010634	0.432	0.0176497	0.686225	1
BACH1	0.49835	0.144094	0.0402163	-0.0492705	0.686225	1
NR5A2	0.900035	0.015615	0.439025	-0.0283622	0.68446	1
FOXP2	0.280489	0.0621106	0.271973	0.0193326	0.683874	-0.01
NKX3-2	0.541831	0.209207	0.138163	-0.0435959	0.681078	1
IRF8	0.690779	-0.441693	0.00235946	-0.0398327	0.679744	-0.125
ZNF75D	1	-0.0497788	0.307851	-0.0267656	0.677808	1
NKX2-2	0.583944	-0.284029	0.0384638	-0.0657778	0.677753	1
MYBL2	0.900035	-0.178964	0.00107599	0.0184931	0.677415	1
NFYA	0.914602	-0.14376	0.0215042	0.0263228	0.677096	1
IRF1	0.713357	0.2022	0.0702108	-0.0344402	0.676778	-0.02
HLF	0.492293	-0.169221	0.223209	0.0528309	0.676436	1
TEAD4	0.881928	0.0632938	0.229204	0.0214243	0.676092	1
RFX1	0.266725	0.0428268	0.33252	-0.024278	0.675804	1
DLX2	0.813033	0.109605	0.0926096	-0.0265116	0.675742	1
TFCP2	1	0.011196	0.420773	-0.0218166	0.675742	1
FOXF2	0.0587293	-0.0151659	0.415366	0.029514	0.675742	1
JUN	0.118655	0.0642179	0.164609	-0.0386893	0.675742	1
KLF12	0.376749	-0.0657407	0.248643	-0.0247949	0.675058	-0.106
ZBTB1	0.400535	-0.0294392	0.361824	0.0302362	0.675058	1
CREB3L2	0.280489	0.126743	0.0413948	-0.0224811	0.674791	-0.068
PBX3	0.497323	-0.0659181	0.23329	-0.0237402	0.673914	1
HMBOX1	0.356185	-0.0362242	0.417108	0.0380505	0.673818	-0.258
SNAI1	0.383516	0.227016	0.206788	-0.0645551	0.672332	1
NFIC	0.400119	-0.0476476	0.267574	0.0246563	0.672332	-0.01
TBX18	0.233265	-0.0992856	0.0862692	-0.0231952	0.672143	-0.277
ZSCAN16	0.941956	0.0656867	0.338653	-0.0649669	0.672143	-0.062
MNX1	0.582709	0.086381	0.146043	0.0267875	0.671662	1
THRB	0.0648497	-0.109338	0.0955923	0.0252393	0.671662	-0.173
OTX1	0.369825	0.0680036	0.354212	-0.0458743	0.671617	1
HAND1	0.598306	0.376021	0.0306831	0.0954337	0.671606	1
TCF7	0.265054	0.0846465	0.183045	0.0282319	0.66954	1
ZNF143	0.159862	0.0070339	0.448322	-0.0339689	0.668571	1
ZNF282	0.649679	-0.0112331	0.418429	0.0252185	0.668269	1
HOXA1	0.556185	0.200367	0.0624716	-0.090068	0.667243	1
NFKB1	0.0648497	0.073781	0.215132	0.0352133	0.666395	1
MAFB	0.309766	0.117995	0.215914	-0.077865	0.665745	1
ZNF784	0.849451	0.241253	0.098255	0.0726993	0.665046	1
DMBX1	0.336564	-0.447279	0.00929147	0.121179	0.66264	1
CTCF	1	0.0451832	0.271272	0.0304973	0.662543	1
EMX1	0.621691	-0.224272	0.162267	-0.0620656	0.662543	1
ESRRA	0.847935	0.254416	0.00217504	0.0369411	0.662305	1
ISL2	0.449192	-0.0266441	0.387183	0.038454	0.661531	-0.167
MTF1	0.83599	-0.0132722	0.42171	0.0353311	0.660324	-0.017
MEIS2	0.431106	0.0261355	0.387269	0.0326978	0.659912	-0.16
PATZ1	0.470736	-0.135907	0.0598455	-0.0412399	0.659368	1
PITX1	0.238958	0.0118867	0.426025	0.0483393	0.658914	1
RFX3	0.266725	0.0686773	0.295182	0.0475606	0.65746	-0.045
LHX6	0.847935	-0.0824515	0.359197	0.0863032	0.657387	1
FOXB1	0.0587293	-0.0994173	0.239955	-0.0640632	0.657387	1
PAX5	0.312647	-0.125205	0.32273	0.0826652	0.657387	-0.195
HIVEP1	0.511226	0.0884743	0.19186	0.0397511	0.654849	1
HINFP	0.259568	-0.021738	0.415366	0.0510481	0.652686	1
BHLHE41	0.485671	0.0428398	0.307623	-0.0782537	0.651132	1
ZKSCAN4	0.485671	-0.050691	0.370145	-0.0741071	0.651132	1
HOXC11	0.280489	0.142519	0.182743	-0.0680469	0.650927	-0.107
HOXA11	0.280489	0.0881966	0.116376	-0.0439438	0.650864	1
SMAD3	0.585461	-0.073822	0.169434	0.0348294	0.650864	-0.191
NR3C2	0.373571	-0.0282923	0.385101	-0.0430472	0.650188	1
TLX3	0.0730126	0.325676	0.00138135	-0.0944671	0.650175	1
GMEB1	0.897876	0.143559	0.0818728	-0.0431886	0.649839	1
ARID5B	0.808847	0.111558	0.088113	0.0371278	0.649005	1
GABPA	0.0176748	-0.0501452	0.234971	0.0438188	0.647559	-0.143
MEIS3	0.431106	0.115559	0.17654	0.0558565	0.646256	1
NKX2-1	0.583944	-0.012341	0.44124	0.108605	0.646256	1
SIM2	0.446072	-0.0298156	0.364543	0.0380527	0.646256	-0.124
NFYC	0.954692	-0.0204853	0.38778	0.0390838	0.646065	1
NFIL3	0.847935	0.0814165	0.309645	0.0846225	0.646065	1
KLF3	0.0156316	-0.118149	0.0691958	-0.0436508	0.645573	1
USF1	0.178499	-0.0294867	0.37067	0.064318	0.644977	1
EP300	0.756603	0.0731811	0.241394	0.0445088	0.644221	1
GLI3	0.0932781	-0.0431896	0.303367	-0.0406893	0.643524	-0.01
SMAD1	0.842313	0.137132	0.111553	0.0528013	0.643524	1
FOXG1	0.0587293	0.111738	0.143204	-0.114506	0.642792	1
OLIG2	0.49324	-0.166538	0.189299	-0.112286	0.642268	1
EPAS1	0.215951	-0.0680794	0.323429	-0.0730266	0.641184	1
HOXB7	0.309766	0.0710203	0.3041	0.0497558	0.641184	1
FOXA2	0.0587293	-1.09051	9.61474e-11	-0.120615	0.641152	1
GLIS1	0.731405	-0.0957961	0.390936	-0.125956	0.641115	-0.169
NKX3-1	0.541831	-0.0820372	0.303104	0.104694	0.640006	1
NR1H3	0.801598	-0.0647871	0.349137	-0.0684793	0.639619	-0.32
DMRT3	0.833509	-0.0273201	0.407991	0.0814842	0.639374	1
ZNF384	0.998744	-0.0714472	0.18445	-0.0429576	0.639201	1
PRKRIR	1	-0.0727948	0.194508	-0.0613966	0.639201	-0.296
ARNTL	0.49324	-0.362471	0.0215042	0.0814991	0.638692	1
PDX1	0.309766	0.0241238	0.440569	0.122512	0.638692	1
FLI1	0.0176748	-0.399149	0.00368042	-0.0712954	0.638626	-0.311
MGA	0.480535	0.0158738	0.406437	0.0449728	0.638556	1
NFE2L2	0.632442	-0.114384	0.0693922	0.0482875	0.637174	1
HOXD9	0.280489	0.183134	0.00938111	0.110566	0.637124	1
HOXD3	0.309766	0.133972	0.198276	0.0641701	0.636903	-0.205
PITX2	0.238958	-0.00460232	0.452813	0.066879	0.636903	1
ONECUT2	0.537445	0.0567762	0.28027	0.0500864	0.636294	-0.06
HIVEP3	0.511226	-0.101996	0.304963	0.0644451	0.634898	-0.195
E2F4	1	0.138918	0.0166552	0.0525677	0.634559	1
NPAS2	0.794641	-0.2725	0.0453081	-0.0674269	0.634006	-0.193
SOX9	0.55743	-0.456478	0.000832638	-0.0920831	0.633955	-0.281
ZIC5	0.800303	-0.044646	0.295007	-0.0483402	0.633955	1
HHEX	0.705168	0.00406437	0.455084	-0.0819707	0.633955	1
ZNF350	0.829253	-0.0912584	0.293358	0.0877497	0.633955	1
MAFA	0.409132	0.336732	0.0750575	0.104137	0.633402	1
HOXC13	0.629294	-0.140059	0.0534271	-0.0887642	0.631766	-0.141
TEF	0.492293	0.308036	0.0167418	-0.0773044	0.631766	-0.01
WT1	0.0192293	-0.23852	0.0631613	0.077093	0.631766	-0.128
ATF5	0.279141	-0.502249	0.00112404	-0.115502	0.630955	-0.14
LHX9	0.55743	-0.40959	0.0274617	-0.133905	0.630238	-0.306
SP1	0.0967561	-0.0360091	0.300847	0.0486789	0.630209	-0.062
TLX1	0.0730126	0.0145447	0.418238	0.0673051	0.629302	1
GBX2	0.541949	-0.129006	0.28305	0.214222	0.629302	-0.227
SIM1	0.215951	0.0665844	0.281735	0.0632742	0.629207	1
ARID2	0.266725	-0.074465	0.221149	-0.0519363	0.628429	-0.294
NR2E1	1	-0.116357	0.289054	-0.108105	0.627726	-0.077
HIC2	0.650292	0.120188	0.0522395	0.0559439	0.627669	-0.03
NRL	0.309766	0.00358979	0.46119	0.139453	0.627294	1
BHLHE40	0.485671	0.136758	0.0400762	0.0654128	0.627294	1
OSR1	0.546145	-0.175912	0.236876	0.13211	0.623666	1
CENPB	1	0.0337583	0.315562	-0.065405	0.623424	1
RUNX1	0.665564	-0.0756809	0.209359	-0.0519882	0.622699	-0.02
HMGA2	1	-0.1019	0.0532041	0.0509808	0.622648	-0.117
VAX1	0.88505	-0.385097	0.0529652	0.130616	0.620969	1
RUNX3	0.665564	-0.0774636	0.17729	0.0583581	0.620755	1
ARID3A	0.369825	0.28411	3.17978e-05	0.0581533	0.619425	1
ELF2	0.0849196	0.110959	0.108313	0.0571699	0.617657	1
MSC	0.279141	-0.124341	0.307501	-0.221485	0.616074	1
SOX8	0.55743	0.271845	0.0319309	-0.126238	0.616053	-0.027
E2F3	0.830626	0.12978	0.0223693	0.0491291	0.616053	1
ZBTB7A	0.18958	0.0270572	0.360578	-0.0593219	0.615639	-0.219
BCL11A	0.485671	0.030876	0.36792	-0.06053	0.613149	1
TP73	0.888211	-0.0198166	0.404126	-0.0584881	0.612162	1
THRA	0.0648497	0.0539207	0.243209	-0.0579383	0.611803	1
ELF4	0.0849196	-0.0676928	0.208007	0.0579703	0.611252	1
ZBTB6	0.522848	-0.214541	0.0194465	-0.13783	0.611252	-0.229
RXRA	0.0891819	-0.0814473	0.236246	-0.0694674	0.61091	1
DLX5	0.813033	-0.101908	0.304572	0.137533	0.610477	1
HOXD13	0.629294	-0.0321809	0.348599	0.152367	0.610029	1
MAFF	1	0.480904	0.0529414	0.201291	0.609492	-0.107
FOS	1	0.085272	0.394977	-0.276658	0.608752	1
MYB	0.194999	0.0579198	0.325799	0.0863113	0.608713	1
NR2C1	0.0941889	0.0786162	0.149006	-0.058559	0.608713	-0.103
HOXA7	0.309766	0.157647	0.159221	-0.166665	0.608713	1
SNAI3	0.383516	0.308657	0.170232	-0.192025	0.608666	1
FOXE1	0.0587293	-0.250397	0.0329316	0.137072	0.608323	-0.02
ETV1	0.0176748	0.240973	0.0214417	0.115393	0.607415	-0.02
MEF2D	0.158064	0.0912628	0.185677	-0.0692438	0.606451	1
HOXB3	0.309766	-0.071971	0.170204	0.0576999	0.606451	1
ZNF76	0.159862	0.00482714	0.450511	-0.0611088	0.606073	1
NFIA	0.400119	0.100024	0.109143	0.0611426	0.604341	1
MAF	0.409132	0.0913208	0.157356	0.0841274	0.604341	-0.205
UBP1	0.55743	0.0767861	0.130973	0.0623435	0.604042	1
TFE3	0.345412	0.0159641	0.407222	-0.0721935	0.603417	-0.126
SOX5	0.719331	0.0954547	0.275167	-0.0942851	0.60309	-0.111
ZEB1	0.29611	0.204857	0.00990626	0.0666226	0.602322	-0.097
SMAD5	0.842313	-0.010638	0.418442	0.0633791	0.601615	1
GATA4	0.336564	-0.00238791	0.456568	0.0630787	0.601615	1
TFDP2	0.658855	0.1346	0.135499	0.096276	0.599164	1
SP2	0.0967561	-0.0898599	0.211818	-0.0769684	0.598749	-0.269
MAFK	1	0.216948	0.00622819	0.0793039	0.598689	1
FOXO6	0.251915	-0.0127674	0.443467	0.099083	0.598628	1
ESR2	0.91913	-0.0538333	0.417644	-0.175551	0.596842	1
PRDM16	0.0733355	-0.167089	0.0306514	-0.0676517	0.596083	-0.051
FOXF1	0.0587293	-0.151547	0.226508	0.153499	0.59418	-0.114
EBF1	0.0980263	-0.287794	0.215137	-0.194755	0.593782	-0.04
BATF3	1	-0.113649	0.188103	-0.0977241	0.593499	1
NR4A1	0.487126	0.254124	0.00462966	0.0820257	0.59249	1
HLTF	1	-0.0114025	0.41909	0.0767487	0.591908	-0.107
NFATC1	0.16849	0.0980743	0.195206	0.0746349	0.591619	1
FOXJ3	0.0587293	0.0888734	0.101606	0.0615959	0.591527	1
SOX6	0.719331	0.0187958	0.435364	0.105396	0.59122	-0.192
ATF3	0.114003	0.0781928	0.158637	0.0707682	0.590756	1
KLF6	0.0156316	0.170364	0.0113895	0.0735074	0.589823	1
HOXD10	0.280489	-0.0309662	0.331385	0.0748366	0.588728	1
EMX2	0.621691	-0.0826923	0.315983	-0.159029	0.588728	-0.223
TEAD3	0.637613	0.045121	0.38137	-0.0957056	0.587619	1
MITF	0.345412	-0.0645105	0.335674	-0.105727	0.587619	1
GATA3	0.336564	0.0143509	0.42401	0.0850396	0.586416	1
PPARD	0.383489	-0.034166	0.356218	0.0745792	0.58615	1
RELB	0.676483	-0.0941714	0.332872	-0.154746	0.585446	1
HOXB13	0.629294	0.0691857	0.287155	0.148336	0.584652	1
SMARCC1	0.579555	0.129762	0.016041	0.0618644	0.584556	-0.377
PRRX1	0.291127	-0.87477	7.19867e-11	-0.144651	0.583198	1
ETV6	0.0648497	-0.140355	0.18967	-0.0981087	0.582903	-0.155
E2F6	0.59068	-0.0120825	0.434618	0.0968451	0.581846	1
SOX13	0.719331	0.0705652	0.28027	0.0892012	0.579779	1
IRF9	0.907724	0.0672157	0.35661	0.153313	0.579715	1
OLIG1	0.914842	0.0982415	0.231796	0.232881	0.575735	1
PBX4	0.497323	-0.181367	0.304956	-0.214901	0.575081	1
LEF1	0.265054	-0.25655	0.000329792	-0.0805485	0.571341	-0.238
SIX4	0.299769	0.00935146	0.437015	-0.106366	0.570481	1
ZBTB7C	0.18958	-0.169785	0.159322	0.104577	0.570481	-0.075
NR1D2	0.373571	0.142044	0.0189931	0.0905717	0.570121	1
TFCP2L1	0.55743	-0.0230935	0.397359	0.086646	0.567433	-0.109
ZNF740	0.621644	-0.0234456	0.367586	0.0832125	0.566577	1
NR2F2	0.0114414	0.0335283	0.317225	-0.0812282	0.565014	1
ZIC2	0.835546	0.0516925	0.229182	0.0840481	0.563137	1
BPTF	0.0648497	0.0981421	0.1396	0.082321	0.560545	1
SP3	0.0967561	0.0165653	0.400427	0.0817326	0.560545	1
ARID5A	0.808847	0.0272249	0.401652	0.108502	0.56003	1
LHX4	0.299769	-0.00755442	0.446172	0.091027	0.558464	-0.101
TBX1	0.387615	0.0464782	0.290322	-0.0882512	0.558165	1
RUNX2	0.665564	-0.237765	0.116351	-0.119797	0.557618	1
FOXN2	0.0587293	-0.182944	0.018836	-0.107111	0.556296	-0.045
FOXC1	0.0587293	0.052982	0.217591	0.0938921	0.55625	1
SIX2	0.485671	-0.18604	0.0911916	-0.219386	0.555889	1
BARHL2	0.413139	-0.172882	0.109284	0.208492	0.552814	-0.02
DLX4	0.813033	-0.0682644	0.321613	-0.174228	0.552753	1
PPARA	0.383489	-0.015961	0.412729	0.0874571	0.550967	-0.017
STAT3	0.478708	0.107266	0.0638577	0.0861789	0.55035	1
GBX1	0.541949	-0.10058	0.357626	-0.233764	0.54966	1
PAX9	0.312647	-0.106722	0.235221	-0.130408	0.548308	-0.058
NFYB	0.981488	-0.0382702	0.316377	0.108698	0.547148	1
NR2C2	0.0941889	-0.119042	0.195628	-0.0960766	0.547148	1
BCL6	0.606089	-0.0588596	0.346822	0.156224	0.544615	1
EN1	0.310355	-0.251723	0.155226	0.278185	0.544441	1
FUBP1	0.0486219	-0.165186	0.0108354	-0.0959882	0.544229	-0.351
STAT2	0.387705	0.0501867	0.299481	0.121648	0.541787	1
ALX4	0.291127	-0.192102	0.0771266	-0.124525	0.541469	-0.02
KLF16	0.00393379	0.303387	9.20484e-05	-0.100504	0.539903	1
TCF7L1	0.265054	-0.123307	0.208463	-0.119522	0.539903	1
HOXA3	0.309766	0.0684758	0.276871	0.0991454	0.539397	1
ZNF652	1	0.0271447	0.407788	0.108225	0.539114	-0.093
NR3C1	0.373571	0.0281752	0.342447	0.0872675	0.538431	-0.147
TET1	1	0.22545	0.055739	0.117494	0.537547	1
CEBPZ	0.900035	-0.119427	0.033641	-0.101593	0.534163	-0.502
FOXO1	0.251915	0.113334	0.110436	0.0938893	0.533721	1
MYBL1	0.194999	0.148385	0.062528	0.137391	0.532307	1
AHR	0.609195	-0.0157875	0.416813	0.132363	0.532078	1
ZNF524	0.0176748	-0.0479639	0.377177	-0.1976	0.531971	1
CDX2	0.364559	0.195195	0.0201024	-0.134207	0.531466	1
IRF6	0.90744	-0.742061	3.45341e-05	-0.382455	0.531195	1
CDC5L	0.988014	0.0488907	0.236476	0.0886557	0.528846	1
RORA	0.0831545	-0.0897085	0.257713	0.108602	0.525541	-0.125
PLAG1	0.47352	-0.120674	0.112431	-0.130079	0.524886	-0.144
KLF7	0.376749	-0.0655073	0.337251	-0.134701	0.52455	-0.166
TERF2	0.924148	-0.00938724	0.43195	-0.0922064	0.523432	-0.257
SP4	0.0967561	0.0286519	0.387723	0.120367	0.523319	1
BARX2	0.649679	0.16177	0.119329	0.139045	0.522827	1
ZBTB33	0.541831	0.0444991	0.259434	0.161695	0.520299	1
ZFX	0.280489	0.126153	0.070522	0.100679	0.519284	1
HIF1A	0.215951	-0.118172	0.0277631	-0.106463	0.517574	-0.161
TCF12	0.33347	-0.0388356	0.297869	0.0895028	0.517328	1
LHX1	0.299769	0.27549	0.070522	0.213889	0.516808	1
POU3F1	0.118655	0.0879898	0.37165	0.446781	0.515988	1
SREBF1	0.13853	0.124637	0.0637702	-0.109882	0.515789	1
IRF4	0.788536	-0.47781	0.0293617	-0.284077	0.514592	1
NPAS1	0.215951	0.116539	0.131988	0.1246	0.512329	1
LHX2	0.55743	-0.305878	0.00650604	0.158935	0.509772	1
RARG	0.0587293	-0.0278684	0.387205	-0.147097	0.508113	-0.068
CREB3L4	0.373571	-0.132344	0.155494	-0.15478	0.507761	1
FOXM1	0.765318	0.0169099	0.391456	0.101528	0.504937	1
ZNF148	0.142815	-0.245846	0.000536805	-0.182973	0.504358	-0.307
KLF5	0.0156316	0.0767778	0.207617	0.16266	0.502828	1
TCF3	0.768937	0.0857318	0.0911831	-0.0976722	0.499708	1
RELA	0.373571	0.0979156	0.106406	-0.116029	0.499345	1
STAT1	0.369825	0.0793035	0.143563	-0.12135	0.498817	1
DNMT1	0.529381	0.115176	0.0337333	0.0928221	0.498142	1
POU6F1	0.671348	-0.395793	0.00346392	-0.144779	0.497877	1
NFKB2	0.136164	0.132817	0.0685245	-0.165076	0.497536	1
CEBPA	0.369825	0.287978	8.08326e-06	0.121796	0.497536	1
E2F2	0.847935	0.0195597	0.391738	0.10076	0.495754	-0.01
HES2	1	-0.21812	0.224137	-0.239695	0.495754	1
ZBTB7B	0.352251	0.0533758	0.296262	-0.11601	0.495572	-0.234
ZFHX2	1	-0.0710971	0.304439	-0.135633	0.492638	1
FOXA3	0.0587293	0.496892	0.0371268	0.338595	0.49087	1
FOSL1	1	-0.296078	0.0788333	-0.261302	0.490636	1
RFX7	0.266725	0.0436413	0.318478	0.109971	0.487345	1
IRF5	0.624298	-0.122	0.156646	-0.139087	0.484551	1
E2F7	0.743276	0.0548466	0.25128	0.133896	0.483081	1
HOXA13	0.629294	-0.0382325	0.310495	-0.170651	0.48162	1
IRX5	0.299769	0.2725	0.0128365	-0.214512	0.481083	1
CREM	0.0932781	-0.233677	0.00179095	-0.130033	0.47808	-0.42
NKX2-5	0.541831	0.0818742	0.222477	0.202665	0.47808	1
ZNF219	0.0648497	-0.194655	0.0108107	-0.131783	0.477673	1
ZNF410	0.511917	-0.0161088	0.407855	0.117794	0.477646	1
SMAD9	0.585461	-0.136197	0.0329939	-0.125306	0.476053	-0.131
CIC	0.409132	0.25382	5.6535e-06	0.119203	0.474867	1
GRHL1	0.624298	-0.151555	0.11473	-0.154342	0.474824	1
E4F1	0.659315	0.114026	0.0682018	-0.125488	0.47284	1
RFX5	0.266725	-0.00199239	0.456568	-0.121391	0.470688	1
TWIST1	0.373571	0.127161	0.187207	0.194567	0.468543	1
MEF2A	0.158064	0.0518935	0.243684	0.109892	0.462715	1
NFAT5	0.609195	0.0527125	0.269784	0.120704	0.462715	-0.389
CREB3	0.280489	0.129434	0.11667	0.307207	0.462715	1
SIX1	0.485671	0.012947	0.417429	-0.15424	0.462715	1
EGR3	0.0384492	0.0598057	0.409217	0.497241	0.462343	1
JDP2	0.114003	-0.699665	6.09883e-05	-0.216322	0.461302	1
DMRTA2	0.745106	-0.309921	0.0368118	-0.252366	0.461302	1
NR2F6	0.0114414	0.211139	0.00228204	0.161583	0.460552	1
IRF3	0.335287	0.191882	0.00336805	0.144194	0.459153	1
KLF10	0.0849196	0.225617	0.00947107	0.213802	0.45762	1
SIX5	0.299769	0.19362	0.0106833	-0.164673	0.45679	1
DDIT3	0.88505	-0.288026	0.00223071	-0.193639	0.456676	1
FOXJ2	0.0587293	0.238082	0.00501331	0.164069	0.455327	1
RFX6	0.266725	-0.02799	0.421207	-0.253791	0.4553	1
FOXN3	0.0587293	0.136149	0.0486413	0.115238	0.45358	-0.107
ELF1	0.0849196	-0.157251	0.0212104	-0.130123	0.453408	-0.225
MAZ	0.119207	0.0537763	0.230204	-0.134209	0.451577	1
HEY2	0.849736	0.184403	0.0540979	0.184153	0.450658	1
ZBTB12	0.597366	-0.0171673	0.402786	-0.320232	0.450658	1
HNF4G	0.369825	-0.569525	0.0323838	-0.405124	0.449833	-0.075
ATF1	0.0932781	-0.128871	0.0706363	-0.14013	0.449718	1
STAT5B	0.478708	0.0350142	0.311532	0.121871	0.449344	1
ESRRB	0.847935	-0.227394	0.0996014	0.208436	0.449083	1
GATA2	0.336564	0.263641	0.0124912	0.183058	0.448246	1
ZBTB3	0.512895	-0.00534734	0.45775	0.271891	0.448246	-0.01
MEF2C	0.158064	0.13998	0.06217	-0.139297	0.4476	1
NFE2L3	0.907724	0.138095	0.0770869	0.167213	0.447538	1
NR4A2	0.487126	-0.0316258	0.421739	-0.261055	0.44723	-0.244
YBX1	0.600398	0.0298497	0.332541	0.11834	0.446217	1
ELK1	0.0176748	0.0122607	0.422312	0.172677	0.445379	1
MSX2	0.745862	-0.16931	0.052812	0.206736	0.445341	1
TP53	0.492293	-0.138396	0.0137341	-0.115867	0.444595	1
ARNT2	0.49324	-0.0355807	0.36116	0.148129	0.444193	1
ZNF75A	1	-0.00481106	0.453603	0.153236	0.442279	1
HMGA1	1	-0.0702778	0.155102	-0.121023	0.439917	1
POU2F1	0.118655	0.0954621	0.0938253	0.12342	0.436574	-0.01
HOXD8	0.312647	-0.129454	0.14993	0.367884	0.435175	1
TOPORS	0.630425	0.0875666	0.142117	0.210648	0.433547	1
KDM2B	0.849736	-0.174408	0.00290158	-0.115181	0.432416	-0.164
TCF4	0.768937	-0.0657299	0.181332	-0.123838	0.428966	1
GMEB2	0.446072	-0.192074	0.00614959	-0.126923	0.428724	-0.011
PAX2	0.312647	-0.0183364	0.438636	0.201894	0.428494	1
PROX1	1	-0.00176474	0.461213	-0.206027	0.428494	1
SMAD4	0.624298	0.160343	0.00549873	0.135894	0.422656	-0.248
ETV5	0.0176748	-0.0230388	0.406636	0.211334	0.421526	1
HIC1	0.650292	-0.347607	0.0260022	0.332446	0.419785	1
OSR2	0.453482	-0.169019	0.140296	-0.29209	0.417475	1
ID4	0.829462	-0.357098	5.80304e-10	-0.273462	0.412853	-0.578
NFIX	0.400119	0.163921	0.0179931	0.128113	0.411985	1
ETV4	0.0176748	-0.146134	0.117319	-0.208411	0.408153	1
TBX19	0.299769	0.275126	0.168913	-0.403194	0.406369	1
GATA6	0.336564	-0.0443493	0.282967	0.128729	0.405417	1
FOSL2	0.693634	0.133709	0.0973351	0.151376	0.40374	-0.042
TFEB	0.345412	0.135424	0.205851	0.215077	0.402035	1
SMARCC2	0.579555	0.095235	0.0789279	0.132949	0.399364	-0.034
FOXK1	0.0587293	0.162227	0.00997101	0.130844	0.39734	-0.108
HES1	1	-0.0143853	0.411266	0.228139	0.395648	1
GLIS2	0.832003	-0.0703833	0.330325	-0.210306	0.395487	-0.185
RARB	0.0587293	-0.0637607	0.338362	-0.190729	0.391496	-0.38
FOXK2	0.0587293	0.0897236	0.0987778	0.129395	0.3882	1
NFATC3	0.16849	-0.0972914	0.0699227	-0.139357	0.387192	-0.371
PBX1	0.497323	-0.236661	4.63708e-05	-0.131002	0.384887	-0.202
DLX6	0.813033	-0.264377	0.0184251	-0.306329	0.384622	1
PKNOX2	0.431106	-0.032062	0.41732	0.205507	0.384611	1
MSX1	0.745862	0.00860217	0.444935	0.280494	0.38337	1
ZBTB4	0.743276	-0.115161	0.0703572	-0.160586	0.382963	-0.13
KLF13	0.00393379	-0.334839	3.15615e-06	-0.163236	0.378165	-0.194
ELK4	0.0176748	0.0483605	0.269705	0.175227	0.376132	1
KLF9	0.00393379	0.151092	0.0175936	0.161108	0.373641	1
HESX1	0.643426	-0.683556	0.0183567	-0.654216	0.373149	1
PURA	0.32234	0.0544232	0.265223	0.275793	0.373072	1
ZNF333	1	-0.420927	0.00717092	-0.235236	0.371785	-0.045
FOXD2	0.0587293	-0.0818735	0.323682	-0.278003	0.367994	-0.02
CLOCK	0.847935	-0.0481582	0.299329	-0.179436	0.364223	-0.323
ARNT	0.49324	0.0933066	0.10421	0.165839	0.36411	1
FOXO3	0.251915	0.0396247	0.292286	0.147814	0.363737	1
PAX6	0.511606	-0.205805	0.0263126	-0.202582	0.362296	-0.288
BRCA1	0.734202	-0.0159852	0.408512	0.157245	0.354391	1
ENO1	0.541831	0.134112	0.0312857	0.134283	0.351192	1
GLI1	0.0932781	0.0762807	0.39207	-0.444427	0.347402	1
ZBTB47	1	0.00641527	0.446122	-0.185174	0.341511	1
DBP	0.492293	0.206353	0.0744068	-0.270456	0.337286	-0.309
MEIS1	0.431106	0.255621	0.0105823	0.185946	0.337256	-0.157
CREB1	0.0932781	-0.0620598	0.227431	-0.176228	0.337249	1
ZBTB49	0.743276	0.184916	0.185258	0.328315	0.337249	1
ARNTL2	0.511917	0.00242919	0.456011	-0.166324	0.33682	-0.034
NR2F1	0.0114414	0.306814	2.72623e-06	0.246283	0.335654	1
ZKSCAN3	0.485671	0.0547046	0.336599	0.217341	0.331098	1
EOMES	0.452893	0.09462	0.3165	0.623409	0.329393	1
SP6	0.0967561	0.0108022	0.452366	0.433385	0.329393	-0.077
XBP1	0.0648497	0.225145	0.000164396	0.235944	0.322437	1
TFAP4	0.407764	0.0394202	0.316041	-0.187007	0.321247	1
KLF4	0.0156316	-0.469434	0.00381302	-0.394052	0.320909	-0.239
LIN54	0.793417	-0.0664612	0.249584	-0.213445	0.319845	1
ZNF281	0.142815	0.00452196	0.448894	0.287971	0.316821	-0.614
ZNF32	0.336564	-0.360035	0.000118914	-0.357917	0.316821	1
TBP	0.0648497	-0.224864	0.00345638	-0.25015	0.315018	-0.298
MAX	0.241324	-0.101376	0.157765	-0.190202	0.303738	-0.204
NR6A1	0.843093	0.215463	0.0117689	0.19024	0.298329	-0.05
NFATC4	0.16849	-0.092861	0.204174	-0.230914	0.294564	-0.167
ETV3	0.0176748	0.0268463	0.366249	0.228357	0.288957	-0.017
MBD2	0.77595	-0.0854328	0.134579	-0.195194	0.282257	1
DLX1	0.813033	-0.0169595	0.413686	-0.273145	0.279732	1
HBP1	0.90744	0.283373	0.00208638	0.28899	0.275808	1
HMX1	0.480535	0.261333	0.00394651	0.240735	0.273595	1
ZKSCAN1	0.622374	-0.13765	0.0240854	-0.187546	0.264842	-0.015
PPARG	0.383489	-0.194083	0.0140293	-0.229267	0.259935	1
RXRB	0.0891819	-0.0297217	0.354034	-0.230348	0.258369	1
TFAP2C	0.485671	0.111428	0.236466	0.422461	0.255612	-0.199
MNT	0.336564	0.0322194	0.353399	-0.21778	0.251436	-0.17
HOMEZ	0.624035	-0.299297	0.000888855	-0.227119	0.247776	-0.013
POU3F3	0.118655	0.0601946	0.280857	0.445163	0.237132	1
E2F1	0.194999	0.178536	0.0032268	0.201275	0.23699	1
ZNF589	0.693634	0.108421	0.11217	0.20119	0.231347	-0.01
PRDM4	0.190177	0.0699421	0.165841	0.206862	0.220624	1
NKX6-1	0.400119	0.0616245	0.327544	-0.459058	0.217211	1
ATF4	0.279141	-0.127377	0.0274617	-0.243624	0.212488	1
NFIB	0.400119	0.229196	0.000488645	0.205097	0.212265	-0.01
RARA	0.0587293	0.32854	0.000227005	0.260959	0.210034	1
VDR	0.701223	0.130404	0.108267	0.263194	0.206711	1
TBX2	0.0967561	-0.0272292	0.388215	-0.241499	0.205516	1
ZNF274	0.29611	-0.130492	0.030463	0.195644	0.205156	-0.093
CBFB	0.907724	0.16166	0.00615102	0.22373	0.205058	1
POU4F1	0.0370846	-0.297661	2.11597e-05	-0.465039	0.204018	1
TCFL5	0.801598	0.25115	0.000102273	0.206284	0.201419	1
IKZF4	0.0980263	0.0505507	0.346985	0.353549	0.201257	-0.01
USF2	0.178499	-0.0515087	0.230479	-0.224403	0.197741	1
IRX6	0.299769	-0.131548	0.197714	0.519766	0.195152	1
NFATC2	0.16849	-0.711632	1.05706e-06	-0.347412	0.192014	-0.434
TCF7L2	0.265054	-0.181954	0.0298513	-0.223433	0.191941	-0.182
PBX2	0.497323	0.016193	0.401415	-0.299082	0.187567	1
RREB1	0.542747	0.160913	0.0598923	0.241853	0.181817	1
FOXO4	0.251915	0.257235	0.00166781	0.406898	0.178542	1
TFAP2A	0.485671	-0.233409	0.00022137	-0.224343	0.177767	1
ZNF35	0.85766	0.144228	0.152299	0.44425	0.169128	-0.095
HOXA2	0.309766	-0.387437	0.0235645	-0.940397	0.16816	1
RFX2	0.266725	0.398403	0.0150423	0.36413	0.157652	1
NAIF1	0.90744	-0.078074	0.295762	-0.358539	0.157232	1
VAX2	0.88505	0.556865	0.023667	0.563598	0.156154	1
YY1	0.0648497	0.147878	0.00656469	0.21821	0.154024	-0.01
HSF4	4.96459e-17	-0.191863	0.137928	-0.40415	0.150124	1
NR1D1	0.373571	-0.105597	0.260238	-0.420872	0.142517	1
MLXIPL	1	-0.10746	0.248019	-0.317833	0.141081	-0.01
HEYL	0.849736	-0.131812	0.165281	0.432898	0.131402	-0.157
ZNF202	0.722946	0.123631	0.130821	0.345789	0.131321	-0.17
POU2F2	0.118655	0.570909	0.0209572	0.631202	0.130547	1
BCL11B	0.485671	-0.392392	0.00146137	-0.319468	0.126499	-0.135
MLX	0.373571	-0.0511104	0.233288	-0.24865	0.123253	1
REST	0.847935	0.201735	0.00210645	0.316523	0.123069	1
STAT4	0.437006	-0.282781	0.102693	-0.6291	0.102688	1
FOXP1	0.280489	-0.248377	0.000687968	-0.277637	0.0997862	-0.662
CEBPG	0.480535	-0.0428685	0.257733	0.303285	0.0920577	1
E2F8	1	-0.176773	0.0547984	-0.382905	0.0804173	1
ZFHX3	0.883896	0.279645	0.0246632	0.338611	0.0780632	-0.062
TFDP1	0.658855	0.0979488	0.0646683	0.243525	0.0772432	1
LCOR	0.990581	-0.329017	7.32478e-06	-0.272123	0.0769334	-0.339
MYC	0.990015	-0.279942	2.69674e-07	-0.30388	0.0652245	1
SRF	0.241324	0.272774	1.0193e-06	0.312281	0.062348	1
CUX2	1	0.0853252	0.272793	0.35055	0.0574113	1
ETS2	0.0176748	-0.00493625	0.446537	0.292656	0.0516175	1
ETS1	0.0176748	-0.619913	5.95142e-09	-0.493537	0.0484612	-0.327
TAL1	0.450966	-1.51954	2.64808e-14	-0.853517	0.0484612	-0.197
IRF2	0.907724	-0.455596	0.00041016	-0.456587	0.0484612	-0.143
ELK3	0.0176748	0.03192	0.347296	0.374225	0.0351806	1
TGIF1	0.437006	-0.239513	0.026893	-0.543013	0.0351157	-0.276
KLF15	0.624298	-0.197871	0.0217872	-0.39626	0.0316389	1
TEAD1	0.667141	0.288589	3.34133e-06	0.310239	0.0306566	-0.023
KLF11	0.00393379	0.147594	0.105567	0.493426	0.0297147	1
PKNOX1	0.497323	0.222055	0.000803908	0.312699	0.027077	1
ARID3B	0.369825	0.398986	7.92671e-08	0.34633	0.0230677	1
CREB5	0.541831	-0.278773	1.34901e-05	-0.359296	0.00720989	-0.314
ATF2	0.541831	-0.264707	0.000872001	-0.433771	0.00503524	-0.346
TWIST2	0.373571	0.469637	0.00315463	0.679837	0.00496671	1
CUX1	1	0.347667	1.56689e-08	0.355167	0.00423222	-0.172
MECOM	0.0733355	-0.39211	7.90025e-07	-0.522103	4.88943e-05	-0.306
PAX3	0.436315	-0.759718	8.13142e-10	-0.761827	7.22647e-06	-0.539
CEBPE	0.369825	0.537748	7.89798e-25	0.643526	4.26873e-09	1
E2F5	1	-1.70612	4.0904e-64	-1.6115	1.72443e-23	-0.513

## Sheet: miR-122_up
Transcription factor	Enrichment (Adj. P-value)	RNA-seq log2(miR/control)	RNA-seq q-value	CARP log2(miR/control)	CARP q-value	Context++ score
HSF2	1	0.0613501	0.475799	-0.00160514	0.989859	1
ZIC2	1	-0.217045	0.0010825	-0.000692223	0.989859	1
ALX4	1	-0.160288	0.330928	0.000645023	0.989859	-0.035
CBFB	1	0.00605166	0.717668	-0.000379854	0.989859	1
LHX1	1	0.0270821	0.707887	-0.0012457	0.989859	1
HMGA1	1	0.0242386	0.641207	-0.0011789	0.989859	1
ONECUT3	1	0.0501922	0.707691	0.000518511	0.989859	-0.022
NR5A2	1	0.0890961	0.61746	-0.00311016	0.989605	1
NFE2L3	1	0.0196823	0.692664	-0.0035242	0.989576	-0.01
MAZ	1	0.0941511	0.266507	0.00489973	0.989576	1
NRF1	1	0.0208438	0.684045	-0.00337284	0.989576	1
BCL11A	1	-0.0246429	0.674317	-0.00340715	0.989576	1
SOX21	1	0.0690132	0.617977	-0.00952127	0.989576	1
ETS1	1	0.245515	0.0382985	0.00442012	0.989576	1
POU2F1	1	-0.0541092	0.514518	-0.00456204	0.989576	-0.02
SOX13	1	-0.0184797	0.701958	0.00657146	0.989576	-0.105
FLI1	1	0.126787	0.460842	0.00648494	0.989576	-0.031
EN1	1	-0.0342619	0.703159	-0.00802188	0.989576	1
MSX1	1	0.0380874	0.648063	-0.00379002	0.989576	1
ZNF143	1	0.0541988	0.593801	-0.0030009	0.989576	1
ZBTB33	1	0.0229769	0.651057	0.00729019	0.989576	1
ZKSCAN4	1	-0.0416164	0.653922	-0.00621866	0.989576	1
PRKRIR	1	0.070803	0.463617	0.00669174	0.98921	1
ETV1	1	-0.0737889	0.57747	-0.0109394	0.988631	1
MLXIPL	1	0.00713082	0.725493	0.0181372	0.988631	1
TCF3	1	-0.00743125	0.710162	0.0117184	0.988631	1
RFX3	1	0.0301079	0.674452	-0.0131968	0.988631	1
TCF7	1	-0.157535	0.158931	-0.0103953	0.988631	-0.053
NFE2L1	1	-0.0550896	0.465115	-0.0121966	0.988631	-0.11
REST	1	0.0373245	0.605642	-0.00875908	0.988631	1
MEIS3	1	0.0128146	0.713635	0.0110714	0.988631	-0.326
MLX	1	0.00118352	0.731532	-0.00800927	0.988631	-0.083
NR2E1	1	0.0881138	0.596638	-0.0253835	0.988631	1
PRRX1	1	-0.0445751	0.656108	0.0104394	0.988631	1
KLF9	1	-0.0774972	0.408676	0.012197	0.988631	1
HOXD9	1	0.0172264	0.688731	-0.0230577	0.988631	-0.082
NRL	1	0.0511716	0.695598	0.0244675	0.988631	1
TERF2	1	-0.0237044	0.659944	-0.00527569	0.988631	-0.03
FOXF2	1	-0.119102	0.221527	0.0132739	0.988631	1
ZNF281	1	-0.0700754	0.42618	0.0158995	0.988631	-0.01
HESX1	1	0.0940219	0.655981	-0.0380062	0.988631	1
HNF4G	1	0.284584	0.392467	0.0314634	0.988631	1
OSR2	1	0.140668	0.423258	-0.024912	0.988631	1
NPAS2	1	0.116865	0.507068	0.0103526	0.988631	1
SIX2	1	-0.291252	0.0780681	-0.028901	0.988631	1
POU3F2	1	0.0952324	0.296413	-0.0137398	0.988631	1
POU3F3	1	0.0275186	0.661127	0.0101994	0.988631	-0.103
ZNF76	1	-0.053041	0.540027	-0.0121735	0.988559	1
KLF12	1	-0.128484	0.246982	-0.0148579	0.988559	-0.01
NR2C1	1	0.00638726	0.719743	-0.0128492	0.988559	1
EGR3	1	0.405315	0.229177	0.0440585	0.988559	-0.042
ETS2	1	-0.137588	0.102018	0.0120727	0.987844	1
TBX2	1	-0.03269	0.662324	0.0190706	0.98775	1
HIF1A	1	-0.101073	0.193333	-0.0175552	0.987299	1
ESRRB	1	0.00437401	0.729232	0.0224027	0.987045	1
SMAD2	1	-0.114478	0.200717	-0.0174214	0.986486	1
IRX3	1	0.0285356	0.650119	0.0456275	0.985855	1
ZSCAN16	1	0.160784	0.368646	-0.03442	0.985855	1
HOXB7	1	0.0265827	0.684469	-0.0168782	0.985707	1
FOXA2	1	-0.247477	0.271023	0.0362616	0.985164	1
NKX2-2	1	0.0713638	0.610381	0.0410497	0.985164	1
GABPA	1	-0.0332936	0.598198	-0.017475	0.985164	1
MYBL1	1	-0.0997903	0.41678	-0.0261635	0.984526	1
DLX4	1	-0.174156	0.284028	-0.0322632	0.984406	-0.148
ZBTB42	1	0.0194857	0.705231	0.0347682	0.984084	-0.02
E2F4	1	0.00822511	0.71208	0.0281839	0.984084	1
NFATC3	1	-0.0175055	0.682414	0.0181137	0.982868	1
KDM2B	1	-0.0178043	0.673286	0.0160671	0.982868	-0.126
POU2F2	1	-0.136793	0.622496	0.0531075	0.982726	-0.01
MEF2A	1	0.0697713	0.417922	-0.020794	0.982726	-0.136
CIC	1	-0.0937021	0.255089	0.0308707	0.982726	1
NFATC4	1	0.170668	0.127435	0.0302515	0.982726	1
GLI1	1	0.191103	0.537899	-0.0557572	0.982726	1
TBX18	1	0.060377	0.465115	-0.0233716	0.982726	1
STAT1	1	-0.0402799	0.581443	-0.0205674	0.982726	1
DLX2	1	0.0263816	0.653887	-0.037956	0.982726	1
THAP1	1	0.0241238	0.687773	-0.0493431	0.982726	-0.244
LEF1	1	-0.0250043	0.658656	0.0236019	0.982726	-0.02
GATA6	1	-0.0380624	0.593114	0.021018	0.982726	-0.047
POU4F1	1	0.0196339	0.677982	-0.0442506	0.982726	1
CDX2	1	-0.0832004	0.479707	-0.0339334	0.982726	1
NKX3-1	1	0.0584164	0.619947	-0.0435664	0.982726	1
ZBTB49	1	-0.00467709	0.730631	-0.0421569	0.982726	1
FOXB1	1	-0.0710817	0.588965	0.032363	0.982726	1
ZBTB7C	1	-0.127985	0.514808	-0.0315773	0.982726	-0.19
HOXB3	1	-0.168506	0.0349088	0.0219078	0.982408	1
ZFX	1	-0.0730528	0.495265	-0.0302015	0.98237	1
ZNF263	1	-0.0132984	0.696803	0.0298237	0.98237	1
NFYC	1	-0.0454285	0.558911	-0.0231117	0.98237	1
RORA	1	-0.0342008	0.670734	-0.0398437	0.98237	-0.023
ENO1	1	0.0883304	0.349683	0.0287603	0.98237	1
YY1	1	0.00781746	0.708705	-0.0219679	0.98237	-0.01
ZNF423	1	-0.0926057	0.579832	-0.0378782	0.98237	1
LHX2	1	-0.0526497	0.63087	-0.0370003	0.98237	1
NFKB1	1	0.0426868	0.603343	-0.0344452	0.98237	1
ELK3	1	0.0914272	0.355406	0.0261064	0.98237	-0.2
BCL6	1	-0.062317	0.621259	-0.0527004	0.98237	1
OTX1	1	-0.107061	0.578888	-0.0668602	0.98237	1
CEBPZ	1	0.00511867	0.721075	-0.0305797	0.98237	1
EPAS1	1	0.289436	0.0937162	0.0386736	0.98237	1
ATF6	1	-0.0368629	0.587963	-0.0264173	0.98237	-0.378
MXI1	1	-0.0431566	0.576306	-0.0357529	0.98237	-0.01
CENPB	1	0.0100228	0.702912	0.0338667	0.98237	1
NR1D1	1	0.0599886	0.630842	-0.0517877	0.98237	1
ZBTB1	1	0.128691	0.201196	-0.0347151	0.98237	1
DNMT1	1	0.00755673	0.711825	0.0323664	0.98237	1
PAX3	1	-0.0268985	0.686755	-0.0307199	0.98237	1
IRF4	1	-0.195551	0.502913	0.0886182	0.98237	1
PDX1	1	-0.0578439	0.668984	-0.0635527	0.98237	-0.067
VAX1	1	-0.188546	0.477671	-0.0799477	0.98237	1
ZNF333	1	0.0583779	0.640351	-0.0391396	0.98237	-0.01
KLF15	1	0.0396884	0.627825	0.0516175	0.98237	1
EBF1	1	0.230814	0.51152	0.0629633	0.98237	1
TLX3	1	0.00483006	0.727023	0.0662888	0.98237	1
PBX3	1	-0.146537	0.137629	-0.0337721	0.98237	1
KLF13	1	-0.145012	0.136466	-0.0355451	0.98237	-0.02
EMX2	1	-0.0496178	0.674225	0.059102	0.98237	1
NR1D2	1	-0.0216802	0.66189	-0.0346729	0.98237	1
MYPOP	1	0.116051	0.445134	-0.0432793	0.98237	1
ALX1	1	0.106904	0.537666	0.0535412	0.98237	1
LCOR	1	-0.0338274	0.637113	-0.0353834	0.98237	-0.279
MAFK	1	0.154099	0.152848	0.0507511	0.98237	-0.087
NR3C1	1	-0.134388	0.121853	-0.0373502	0.982032	1
HOXD10	1	-0.0397084	0.566196	-0.0352592	0.982032	1
HOXD13	1	-0.146632	0.0932589	-0.0770378	0.981345	1
ZNF75A	1	0.0388618	0.641019	0.0389154	0.981345	1
NAIF1	1	0.0714983	0.60718	-0.0581333	0.981345	-0.01
RXRB	1	0.0841667	0.379636	-0.0530588	0.980875	1
SMAD3	1	-0.0378953	0.598198	-0.032593	0.980258	-0.01
TFCP2	1	-0.0448787	0.546191	0.0385398	0.980176	-0.01
HOXA11	1	-0.0635541	0.456168	0.0827145	0.979952	1
DLX6	1	-0.0515182	0.627388	-0.210866	0.979952	1
NFIX	1	-0.0753046	0.469388	-0.116346	0.979952	1
BRCA1	1	-0.0660666	0.457745	-0.0481113	0.979952	-0.023
RUNX3	1	0.040069	0.608624	0.0652287	0.979952	-0.02
BARX2	1	-0.092105	0.494195	-0.0737914	0.979952	1
FOXN3	1	0.0197436	0.682565	-0.0810606	0.979952	1
FOXC1	1	-0.257022	8.1877e-06	-0.0819919	0.979952	1
AHRR	1	-0.0107603	0.722699	0.0606449	0.979952	1
DMRT3	1	0.0782835	0.568793	0.174915	0.979952	1
YBX1	1	-0.0452639	0.533522	-0.0624239	0.979952	-0.277
KLF6	1	0.0132724	0.700996	-0.0751032	0.979952	-0.152
TFE3	1	-0.0328961	0.62665	-0.0667646	0.979952	-0.131
PITX1	1	0.0200341	0.674225	0.123092	0.979952	1
HES2	1	-0.151948	0.588098	0.200642	0.979952	-0.01
HLTF	1	0.0483098	0.509541	-0.112496	0.979952	1
SREBF1	1	0.155356	0.0629754	0.175294	0.979952	1
FOSL2	1	-0.223968	0.0814744	-0.0889612	0.979952	-0.22
PAX2	1	0.164633	0.444871	0.141887	0.979952	-0.01
RARB	1	0.0530634	0.635559	-0.060509	0.979952	1
NFKB2	1	0.173011	0.0890592	0.106042	0.979952	1
TP73	1	-0.0484363	0.570116	-0.0743622	0.979952	1
RFX2	1	-0.0837506	0.620431	-0.0919439	0.979952	1
CREM	1	0.0423809	0.584745	-0.0864967	0.979952	1
CDC5L	1	-0.0826006	0.277065	-0.0500893	0.979952	1
SIX4	1	-0.00635106	0.722117	-0.0764913	0.979952	1
MYBL2	1	-0.113717	0.123201	-0.0560131	0.979952	1
TCFL5	1	0.0821051	0.459117	0.0667161	0.979952	1
GMEB2	1	-0.0954556	0.336459	-0.114427	0.979952	1
ELF4	1	0.109576	0.224728	0.0882527	0.979952	1
KLF5	1	-0.221353	0.0558215	-0.18216	0.979952	1
FOXF1	1	-0.231491	0.316457	0.129655	0.979952	1
RELB	1	0.286875	0.267475	-0.158643	0.979952	1
DBP	1	-0.0824298	0.574496	-0.182545	0.979952	1
USF2	1	0.0310228	0.608406	0.0937615	0.979952	1
PBX4	1	-0.149999	0.615941	-0.125502	0.979952	1
HBP1	1	0.208825	0.119013	0.097887	0.979952	1
HOXA1	1	0.0301923	0.682508	-0.292896	0.979952	1
HOXA2	1	-0.0234166	0.709593	-0.252731	0.979952	1
HOXA3	1	-0.185065	0.170979	0.0588048	0.979952	1
GLI3	1	-0.0855729	0.388915	-0.0723877	0.979952	-0.01
LHX6	1	0.186296	0.470931	0.165719	0.979952	1
CREB3	1	0.0338988	0.649294	-0.222157	0.979952	1
GLIS3	1	0.214301	0.395676	0.205926	0.979952	1
HLF	1	-0.111555	0.591174	-0.163449	0.979952	-0.118
ELF2	1	-0.0399053	0.608605	-0.0905044	0.979952	-0.137
KLF3	1	0.0561892	0.518946	-0.0413927	0.979952	1
FOXM1	1	-0.0364548	0.567471	0.117178	0.979952	-0.139
CUX2	1	0.403375	0.00167915	0.0495591	0.979952	1
VDR	1	-0.0849066	0.486408	-0.0628796	0.979952	-0.06
PPARD	1	0.0431449	0.605852	0.106216	0.979952	1
SIM1	1	-0.102396	0.423076	-0.070254	0.979952	1
HAND1	1	0.188701	0.453422	0.19786	0.979952	1
SMAD5	1	-0.105162	0.170823	-0.106163	0.979952	-0.084
HES1	1	0.0750976	0.479697	0.0903408	0.979952	1
ZBTB47	1	-0.0170797	0.692096	-0.0561588	0.979952	-0.076
TFCP2L1	1	0.162352	0.149284	0.0833142	0.979952	-0.01
ARID3A	1	0.0513785	0.547481	0.119892	0.979952	1
NFE2L2	1	-0.135417	0.136626	-0.0945126	0.979952	1
MEF2D	1	0.0673703	0.537498	0.136843	0.979952	-0.122
KLF7	1	-0.380243	0.0291297	-0.119079	0.979952	1
ONECUT2	1	-0.173759	0.0744786	-0.104714	0.979952	1
ZNF410	1	0.0782098	0.436069	0.0750175	0.979952	1
NFYB	1	-0.119148	0.2373	-0.150837	0.979952	-0.053
TWIST1	1	-0.0612767	0.611654	-0.0639363	0.979952	1
ATF1	1	-0.0971959	0.419439	-0.130134	0.979952	1
HOXC11	1	-0.132924	0.448576	0.136413	0.979952	-0.022
IKZF4	1	0.102416	0.475904	0.13084	0.979952	-0.105
BATF3	1	-0.0561675	0.611794	-0.0710697	0.979952	1
SNAI1	1	-0.364132	0.300603	-0.157847	0.979952	1
SOX4	1	-0.00301805	0.725824	0.108309	0.979952	1
RREB1	1	-0.118539	0.362509	-0.112457	0.979952	1
IRF1	1	0.228135	0.156315	0.11145	0.979952	-0.065
FOSB	1	0.145923	0.611771	0.347915	0.979952	1
THRA	1	0.0661771	0.44555	0.0614221	0.979952	1
GLIS2	1	0.0914102	0.521658	0.187633	0.979952	-0.01
ZNF384	1	-0.0930021	0.306707	-0.11682	0.979952	-0.078
SIX1	1	-0.0230419	0.660338	-0.108083	0.979952	1
HIVEP3	1	-0.120703	0.552619	-0.145882	0.979952	-0.03
BCL11B	1	-0.168763	0.338742	-0.0793397	0.979952	-0.01
ATF4	1	0.0620869	0.442636	0.167875	0.979952	1
HOXD1	1	-1.0031	0.000539017	-0.516874	0.979952	-0.197
HOXD3	1	0.0541034	0.642979	0.100348	0.979952	1
FOXA1	1	-0.150246	0.178396	-0.189703	0.979952	1
MNX1	1	-0.046888	0.597197	0.130744	0.979952	1
NFATC1	1	-0.078289	0.532514	-0.0981357	0.979952	1
PPARG	1	-0.00825128	0.717342	-0.106822	0.979952	1
E2F5	1	0.142665	0.224728	0.0854869	0.979952	1
ARNTL	1	0.0990505	0.538748	0.110428	0.979952	1
MBD2	1	-0.0112933	0.701588	-0.100167	0.979952	1
BHLHE40	1	0.371215	2.13816e-05	0.0693333	0.979952	1
GRHL1	1	0.105108	0.442817	-0.0442919	0.979952	1
TBX3	1	-0.184394	0.0405347	-0.0941407	0.979952	1
LMO2	1	-0.270166	0.442549	-0.231004	0.979952	1
HEY2	1	0.210374	0.119351	0.0796292	0.979952	1
NKX2-1	1	-0.216135	0.211799	-0.247071	0.979952	1
GATA4	1	-0.14425	0.160121	-0.108137	0.979952	-0.139
MYC	1	0.0793541	0.311933	-0.144463	0.979952	-0.089
FOXP4	1	-0.00579613	0.721075	0.0448333	0.979952	-0.02
TFAP2A	1	-0.0427566	0.563866	-0.108591	0.979952	1
SMARCC2	1	0.0310478	0.613055	0.0566181	0.979952	-0.328
ZNF740	1	0.012642	0.696703	0.0434097	0.979952	-0.219
ZIC5	1	-0.0517101	0.530831	-0.0832878	0.979952	1
IRF8	1	0.180411	0.338537	0.168356	0.979952	1
SMAD4	1	0.0592302	0.448576	-0.0695461	0.979952	1
DMRTA2	1	-0.022394	0.708497	0.146245	0.979952	1
BARHL2	1	0.0483904	0.647964	0.124417	0.979952	1
LHX9	1	0.044628	0.684469	0.102912	0.979952	1
RFX5	1	0.0896691	0.327767	0.135947	0.979952	1
CREB3L4	1	0.0290116	0.683703	0.092437	0.979952	1
MEIS1	1	-0.151177	0.374191	-0.0912159	0.979952	1
NFIB	1	-0.0591036	0.487593	-0.0777413	0.979952	-0.097
NR6A1	1	0.0196724	0.693232	0.0495614	0.979952	-0.076
TCF7L2	1	-0.0449049	0.594961	-0.0456577	0.979952	1
THRB	1	-0.246618	0.00462306	-0.0522415	0.979952	1
NR3C2	1	-0.141761	0.249258	-0.116457	0.979952	1
TCF7L1	1	-0.0947766	0.53022	-0.0754447	0.979952	1
NR4A2	1	0.160353	0.483634	-0.174205	0.979952	1
CEBPG	1	0.0376191	0.564358	0.124745	0.979952	1
KLF10	1	-0.0129101	0.710006	-0.13694	0.979952	1
HOXB13	1	-0.0851737	0.53471	0.136521	0.979952	-0.125
RUNX1	1	-0.0370241	0.651057	-0.0505429	0.979952	-0.031
SIM2	1	0.093372	0.366514	0.112544	0.979952	1
IRX6	1	0.127096	0.445134	0.148976	0.979952	1
PKNOX1	1	-0.0680385	0.470006	-0.076043	0.979952	-0.032
TAL1	1	-0.213322	0.376567	0.297281	0.979952	1
GMEB1	1	0.0482114	0.607305	-0.0657457	0.979952	-0.086
NFIA	1	0.0976436	0.317832	0.0764867	0.979952	1
GFI1	1	0.209817	0.0640043	0.14481	0.979952	1
NKX6-1	1	0.107334	0.487824	-0.226385	0.979952	1
ZNF148	1	-0.031684	0.642428	0.18506	0.979952	1
HEYL	1	-0.0409117	0.65933	0.107356	0.979952	-0.242
ZNF589	1	-0.0954114	0.365266	0.0896542	0.979952	-0.01
T	1	-0.194936	0.566311	-0.140556	0.979952	1
HEY1	1	0.0755826	0.491986	0.252561	0.979952	1
EN2	1	0.0453517	0.561223	-0.116909	0.979952	1
GBX1	1	0.168279	0.541596	0.148941	0.979952	1
FOXK1	1	0.00316479	0.725824	-0.0559382	0.979952	-0.03
ZNF219	1	0.0378088	0.617266	0.100134	0.979952	1
E2F7	1	0.00428964	0.724248	-0.0524255	0.979952	1
ZNF202	1	0.0750822	0.534454	-0.0496022	0.979952	1
TEF	1	-0.044163	0.664474	-0.0897374	0.979952	1
SP2	1	0.0433182	0.613068	0.0512419	0.979952	-0.117
E4F1	1	-0.0128954	0.698661	0.0773437	0.979952	1
RBPJ	1	-0.0347123	0.596873	-0.100114	0.979952	1
GBX2	1	0.00442093	0.730759	0.250181	0.979952	-0.017
STAT3	1	0.0356016	0.598198	-0.0522147	0.979952	-0.04
SHOX2	1	-0.0603804	0.605021	0.0715584	0.979952	-0.215
E2F6	1	0.00869669	0.719816	-0.143577	0.979952	1
HIC2	1	0.0103683	0.706647	0.125062	0.979952	1
ZNF282	1	0.0135616	0.692949	0.0761309	0.979952	1
SMAD1	1	0.130333	0.339593	0.0693944	0.979952	1
STAT2	1	0.111174	0.337424	0.129677	0.979952	1
FOXA3	1	0.0191458	0.723558	0.200452	0.979952	1
ZNF274	1	0.0762127	0.374191	0.0971066	0.979952	-0.01
ID4	1	-0.0546177	0.470126	-0.111437	0.979952	1
HINFP	1	0.069443	0.537498	0.113142	0.979952	-0.024
RARG	1	0.0668503	0.518381	0.102294	0.979952	1
RELA	1	0.0527486	0.514815	0.0691599	0.979952	1
SMARCC1	1	0.0103028	0.700188	-0.0550175	0.979952	1
STAT5B	1	0.0595236	0.46521	0.090105	0.979952	1
GLIS1	1	0.12378	0.642874	0.245416	0.979952	1
NR2F1	1	-0.255076	0.00111245	-0.166014	0.979952	1
HOXD8	1	-0.167998	0.254269	0.107531	0.979952	1
FOXG1	1	0.0837594	0.45674	0.173754	0.979952	1
HIC1	1	-0.121205	0.52756	0.148665	0.979952	1
JUN	1	0.141869	0.0440082	0.145106	0.979952	1
SOX12	1	0.0717291	0.38951	0.135986	0.979952	1
MAF	1	-0.331416	0.0006819	-0.0773786	0.979952	1
FOXE1	1	0.0455893	0.645985	0.126977	0.979952	-0.011
ZBTB7A	1	0.0898379	0.321909	0.0980723	0.979952	1
GATA2	1	-0.0602692	0.60718	0.197247	0.979952	1
PLAG1	1	0.0123265	0.708497	0.131541	0.979952	-0.282
CREB3L2	1	-0.114981	0.216209	-0.0825084	0.979952	1
MAFA	1	0.0790883	0.642671	0.242783	0.979952	1
NKX2-5	1	0.0497778	0.615941	0.0842782	0.979952	1
POU6F1	1	0.111172	0.474227	0.12465	0.979952	-0.054
FOXO4	1	0.0313944	0.664474	0.0853153	0.979952	1
RFX6	1	0.122857	0.487512	-0.118135	0.979952	1
HSF1	1	0.0398185	0.592718	0.0889175	0.979952	1
PBX1	1	-0.0894195	0.279659	-0.0976368	0.979952	1
SNAI3	1	-0.121989	0.639179	-0.14637	0.979952	-0.02
ZBTB6	1	-0.0886032	0.470727	-0.174252	0.979952	1
RXRA	1	-0.0440011	0.632261	0.0989908	0.979952	1
FOXD2	1	-0.0154856	0.717834	-0.161264	0.979952	-0.069
PPARA	1	-0.0570394	0.535437	-0.11536	0.979952	-0.01
MITF	1	0.221202	0.163664	0.0606847	0.979952	1
MTF1	1	-0.105474	0.352024	0.0656042	0.979952	1
ZKSCAN3	1	0.051862	0.623926	0.0941852	0.979952	1
LIN54	1	-0.0578422	0.557192	-0.0911049	0.979952	-0.079
ARID5A	1	0.056966	0.602662	0.128141	0.979952	1
TOPORS	1	-0.00525085	0.72314	0.0700831	0.979952	1
DMBX1	1	-0.162423	0.465115	-0.184162	0.979952	-0.298
TEAD4	1	0.0445334	0.582557	0.0771481	0.979952	1
TFDP1	1	-0.0335193	0.590024	-0.0432564	0.979952	1
PAX9	1	-0.0284643	0.679098	0.0960704	0.979952	1
SREBF2	1	0.039381	0.547391	0.0426777	0.979952	1
FOXO6	1	-0.0977005	0.563958	0.167068	0.979952	1
PBX2	1	0.0836309	0.350159	0.0747271	0.979952	1
OLIG2	1	0.0396446	0.679098	-0.150891	0.979952	1
IRF9	1	0.133154	0.528468	0.0951621	0.979952	1
HOMEZ	1	-0.109552	0.358072	-0.0924539	0.979952	1
HMX1	1	-0.108146	0.398589	0.0770085	0.979952	-0.02
TWIST2	1	0.0463824	0.684762	0.105388	0.979952	1
CEBPA	1	0.0454216	0.551704	0.200283	0.979952	1
ZNF350	1	0.160382	0.429613	-0.10829	0.979952	1
ESRRA	1	0.0951662	0.378989	0.156918	0.979134	1
TFDP2	1	0.205702	0.076169	0.179892	0.978606	-0.202
NPAS1	1	0.0671475	0.540046	0.169966	0.978606	1
ESR2	1	-0.178538	0.57747	-0.306604	0.978606	-0.064
TBX19	1	0.603571	0.0426398	0.346437	0.978606	-0.168
KLF11	1	0.108771	0.435194	0.192999	0.978606	-0.108
SP3	1	-0.162079	0.0493642	-0.132694	0.978606	-0.117
TBX1	1	0.112329	0.269844	0.171218	0.978606	1
TFAP4	1	0.021279	0.672552	0.175928	0.978156	1
MZF1	1	0.238893	0.0522397	0.19902	0.978156	1
TLX1	1	0.0739218	0.465335	0.184012	0.978156	1
RARA	1	0.0621047	0.571288	0.188791	0.978156	1
PRDM16	1	-0.185832	0.0741462	-0.134555	0.978156	1
ARNT	1	0.131459	0.141901	0.147767	0.978156	1
ZNF524	1	0.170482	0.357585	0.286999	0.978156	1
NR2F2	1	-0.0641916	0.426845	-0.177538	0.978156	1
SP4	1	-0.214137	0.0949051	-0.156143	0.976409	1
USF1	1	0.0262657	0.65946	0.258518	0.975687	1
NR2C2	1	-0.248463	0.147901	-0.170091	0.975687	-0.042
NKX3-2	1	-0.0591732	0.664474	-0.32445	0.972589	1
SOX6	1	-0.148882	0.473952	-0.24527	0.972589	-0.145
LHX4	1	0.083175	0.45577	0.149243	0.972589	1
PAX1	1	-0.200594	0.482642	-0.380971	0.972589	1
NR1H2	1	0.157579	0.170269	0.190303	0.972589	1
CREB5	1	-0.087455	0.378989	-0.131532	0.972589	1
FOSL1	1	-0.283866	0.305973	-0.318142	0.972589	1
SIX5	1	0.108992	0.314579	-0.199375	0.972589	1
MSC	1	-0.225459	0.417952	0.538238	0.972589	-0.734
PAX5	1	-0.161427	0.551373	-0.290087	0.972589	-0.045
ZBTB12	1	-0.00541595	0.722981	-0.325165	0.972589	1
TBP	1	-0.140343	0.234128	-0.195336	0.971417	1
ID2	1	0.21707	0.00435729	-0.306368	0.971417	1
SMAD9	1	-0.0829526	0.371369	-0.153126	0.971417	1
IRF5	1	0.261475	0.066375	0.234804	0.971417	-0.268
NFIC	1	0.135445	0.0973574	0.147523	0.971417	-0.01
HSF4	1	0.0581284	0.652414	0.264376	0.969606	1
AHR	1	-0.0941234	0.392777	-0.193757	0.969606	-0.01
DLX1	1	-0.106646	0.349251	-0.224476	0.969606	1
NFYA	1	-0.0952942	0.293996	-0.168217	0.968636	1
BHLHE41	1	-0.166546	0.157981	-0.293825	0.968636	-0.119
TET1	1	-0.131679	0.433005	-0.215399	0.968636	1
HIVEP2	1	-0.110721	0.383449	-0.178956	0.964786	-0.02
GLI2	1	-0.273249	0.0803831	-0.174117	0.964786	1
ETV3	1	-0.0951081	0.340563	-0.178369	0.964786	-0.026
NR4A3	1	0.613053	0.0215982	0.356278	0.964786	1
SOX9	1	-0.09621	0.515501	0.27771	0.964786	1
KLF16	1	0.142181	0.213719	0.204211	0.964786	1
MEIS2	1	-0.2092	0.0974708	-0.177623	0.964786	-0.218
TCF12	1	-0.129702	0.116478	-0.150917	0.964786	1
TP53	1	0.0515818	0.481572	-0.133617	0.964786	-0.043
HHEX	1	-0.0841187	0.503538	-0.308122	0.964786	1
NFIL3	1	0.118528	0.476573	0.286481	0.964786	1
PKNOX2	1	0.130079	0.514023	0.217288	0.964786	1
FOXN2	1	-0.0824268	0.466364	-0.213379	0.964786	-0.157
MGA	1	-0.177336	0.0294921	-0.15682	0.964786	-0.086
WT1	1	0.100047	0.563058	0.252558	0.964786	1
PURA	1	-0.0961175	0.340113	-0.237074	0.964786	1
SP1	1	-0.0276708	0.620672	-0.14731	0.964786	-0.072
ARNT2	1	-0.15915	0.227491	-0.202258	0.96394	-0.055
E2F3	1	-0.0532625	0.481617	-0.133806	0.963654	1
IRF2	1	-0.122353	0.460077	-0.223325	0.961967	1
ZBTB7B	1	0.221584	0.0362528	0.234374	0.959494	1
NPAS3	1	-0.464261	0.234961	-0.402824	0.959336	-0.214
TBX20	1	-0.236099	0.42727	-0.37177	0.959292	-0.122
ZKSCAN1	1	-0.0678887	0.426845	-0.160695	0.950824	-0.088
EMX1	1	0.299904	0.181109	0.286773	0.950824	1
UBP1	1	-0.113804	0.169351	-0.163497	0.950824	1
FUBP1	1	-0.179843	0.01722	-0.192763	0.950824	1
ATF5	1	0.0329606	0.690377	0.354932	0.950824	1
ARNTL2	1	-0.0587891	0.505777	-0.170983	0.949166	-0.023
TFAP2C	1	0.177531	0.355089	0.340905	0.947941	1
CREB1	1	-0.199123	0.0535448	-0.199771	0.947941	-0.251
JDP2	1	0.0943326	0.59401	0.268319	0.947941	-0.17
EOMES	1	0.199603	0.386421	0.550373	0.947941	1
IRX5	1	-0.153501	0.343941	-0.356191	0.947941	1
ZNF784	1	0.113638	0.504453	0.378789	0.947941	1
RFX7	1	-0.150715	0.206972	-0.198262	0.947941	1
ZNF652	1	-0.114991	0.442919	-0.227024	0.947941	-0.01
FOXP1	1	-0.0953934	0.340781	-0.169402	0.94735	-0.152
ELK1	1	-0.0643163	0.443576	0.234482	0.946782	-0.216
HOXA13	1	-0.471603	6.90064e-15	-0.262115	0.946356	-0.087
TFEB	1	0.293492	0.0987916	0.25575	0.946356	1
ETV6	1	-0.0636906	0.620101	-0.220179	0.946356	1
REL	1	-0.110601	0.393154	-0.220274	0.946356	-0.337
PITX2	1	-0.0905214	0.44416	-0.232242	0.946356	1
TGIF1	1	-0.0669209	0.584655	-0.276525	0.946356	1
ARID2	1	-0.161877	0.152997	-0.200209	0.946356	1
NFAT5	1	-0.11876	0.268571	-0.2185	0.946317	-0.191
ETV4	1	0.398355	0.000152169	0.246226	0.943688	1
PATZ1	1	-0.216353	0.0259934	-0.255061	0.940043	-0.211
ELK4	1	0.270743	0.0001301	0.201024	0.940043	1
ATF3	1	0.210123	0.00670884	0.187294	0.937055	1
BPTF	1	-0.173033	0.0995014	-0.19841	0.936725	1
NFATC2	1	-0.301607	0.119587	-0.246168	0.936095	-0.01
PRDM4	1	-0.137025	0.117683	-0.185452	0.928503	1
NR4A1	1	0.24219	0.050056	0.224768	0.924288	1
MAX	1	-0.105952	0.389608	-0.214153	0.915068	-0.209
FOXJ2	1	0.0767306	0.502769	0.250321	0.912844	1
FOXO3	1	-0.272439	5.38304e-05	-0.178256	0.907881	-0.266
KLF4	1	0.0205567	0.710544	0.430889	0.905295	1
ZNF232	1	0.0100529	0.721075	0.290543	0.905295	1
MNT	1	0.128138	0.173139	0.203577	0.905029	1
IRF3	1	0.18294	0.0275566	0.267975	0.903783	1
EGR1	1	0.389633	0.0304932	0.445593	0.902991	1
FOXO1	1	-0.127759	0.259278	-0.211226	0.895646	1
NR1H3	1	0.269721	0.140122	0.271171	0.883741	1
OSR1	1	0.168072	0.503643	0.532836	0.883741	1
MECP2	1	-0.112915	0.171533	-0.176713	0.879466	-0.03
ZNF32	1	0.0171178	0.696803	-0.351235	0.879466	1
TEAD3	1	-0.276989	0.0573781	-0.271768	0.871719	-0.285
CTCF	1	-0.194608	0.00435729	-0.188753	0.871719	-0.044
XBP1	1	0.174456	0.0162068	0.2882	0.86293	1
CEBPE	1	0.182643	0.00664224	0.27588	0.857934	1
GATA3	1	0.0208606	0.687628	0.245444	0.857934	1
MAFB	1	0.0458973	0.659265	0.583233	0.857934	1
BACH2	1	-0.248252	0.0376108	-0.238537	0.854548	-0.12
HMBOX1	1	-0.415088	0.0966791	-0.40131	0.851311	1
CLOCK	1	-0.111231	0.306548	-0.24636	0.826805	1
DDIT3	1	0.0973314	0.471979	0.357464	0.826444	1
ZBTB3	1	0.159336	0.470356	0.420641	0.820192	-0.01
ELF1	1	-0.140417	0.149053	-0.233461	0.79563	1
ISL2	1	0.231346	0.0323226	0.378256	0.791891	1
HMG20B	1	0.237892	0.00144972	0.393145	0.787706	1
E2F2	1	0.161612	0.0505836	0.229982	0.7853	-0.074
RFX1	1	0.112769	0.315302	0.25393	0.783451	1
HAND2	1	0.105704	0.583813	0.543571	0.783451	-0.115
FOXK2	1	-0.220564	0.000785257	-0.194041	0.770815	-0.427
MESP1	1	0.222488	0.398338	0.547856	0.763689	1
HOXC13	1	-0.452159	4.61261e-08	-0.390864	0.748557	-0.324
HOXA7	1	0.301386	0.154001	0.693687	0.740657	1
SOX5	1	-0.0437295	0.663731	-0.354648	0.740657	-0.033
ZEB1	1	-0.16185	0.13391	-0.258986	0.740657	1
ZNF35	1	-0.37925	0.0243875	-0.427882	0.740657	1
HIVEP1	1	-0.166113	0.163664	-0.27404	0.706448	1
DLX5	1	0.0620679	0.649113	0.531122	0.706448	1
MSX2	1	0.0129856	0.708497	0.363934	0.697728	-0.144
STAT4	1	-0.183683	0.471474	-0.548107	0.689072	-0.221
ZFHX3	1	-0.29674	0.0771145	-0.334432	0.688294	1
EP300	1	-0.255483	0.0172924	-0.286052	0.667198	1
TCF4	1	-0.170198	0.0384417	-0.24606	0.66381	-0.059
E2F1	1	0.163778	0.0296414	0.318393	0.660677	1
ZNF75D	1	-0.120178	0.301348	-0.294771	0.656908	1
PROX1	1	-0.184083	0.290939	-0.418016	0.625829	1
E2F8	1	-0.116897	0.367801	-0.327639	0.605955	1
ETV5	1	0.163317	0.247257	0.4074	0.595168	-0.038
FOXP2	1	-0.247024	0.0253949	-0.311317	0.589211	-0.29
HMGA2	1	0.210727	0.000621064	0.253079	0.584511	1
MAFF	1	0.366278	0.322038	0.892902	0.584511	-0.091
SP6	1	0.115319	0.577275	0.662422	0.584511	1
FOXJ3	1	-0.236275	0.000748012	-0.235661	0.584511	-0.385
UNCX	1	0.660568	0.0890592	1.12338	0.565776	1
OLIG1	1	0.123987	0.439388	0.872675	0.563483	1
IRF6	1	-0.0463314	0.669339	-0.836078	0.553563	1
ARID3B	1	0.181705	0.0531422	0.275888	0.547034	1
TEAD1	1	-0.239588	0.00118471	-0.253102	0.541079	-0.043
ATF2	1	-0.132127	0.232516	-0.345427	0.439752	1
BACH1	1	-0.0530375	0.546261	-0.737054	0.396352	1
PAX6	1	-0.105669	0.415027	-0.352487	0.381445	1
VAX2	1	0.657767	0.0379156	0.687121	0.354167	1
RUNX2	1	-0.392122	0.017619	-0.400941	0.354167	-0.29
ZFHX2	1	-0.257772	0.118894	-0.394324	0.251558	1
NR2F6	1	0.1178	0.193315	0.440343	0.247146	-0.183
MYB	1	-0.407775	0.00388582	-0.471527	0.229069	1
SRF	1	-0.236793	0.000342689	-0.342297	0.22726	-0.214
SOX8	1	-0.760073	1.22775e-05	-0.78242	0.197838	1
ZBTB4	1	-0.352698	7.91261e-07	-0.445493	0.133638	-0.097
MEF2C	1	-0.217062	0.0294977	-0.556939	0.0013732	-0.168
ARID5B	1	-0.64207	1.57195e-16	-0.653874	8.67087e-06	1
MECOM	1	-0.471132	5.63837e-10	-0.692725	3.69061e-06	-0.305
CUX1	1	-0.697327	6.02412e-29	-0.721614	4.15527e-09	1

## Sheet: miR-133_up
Transcription factor	Enrichment (Adj. P-value)	RNA-seq log2(miR/control)	RNA-seq q-value	CARP log2(miR/control)	CARP q-value	Context++ score
MLXIPL	1	-0.0426755	0.39372	-0.00282074	0.839623	1
PRDM4	1	0.0870261	0.18394	0.00156641	0.839623	1
THRA	1	0.0937812	0.204904	0.00239797	0.839623	1
MBD2	1	-0.00931036	0.451671	-0.00250634	0.839623	1
FOXF2	1	0.252374	0.00501655	0.00302961	0.839623	1
MYC	1	0.225245	0.00503119	-0.00380807	0.839431	1
ZBTB7B	1	-0.0785273	0.277893	-0.00468917	0.839273	-0.213
SOX8	1	0.0741111	0.359875	-0.00867939	0.838891	-0.253
RFX2	1	-0.112372	0.305465	0.00523727	0.838579	1
KLF5	1	0.0666816	0.300813	-0.00485084	0.837961	1
CUX1	1	-0.122858	0.170939	0.00511157	0.83688	1
ETV5	1	0.523791	0.000132839	0.00873604	0.835911	1
ZNF143	1	0.0173827	0.436546	0.00659592	0.835696	1
FOXN3	1	-0.0720911	0.295189	0.00589258	0.835523	-0.085
SMARCC1	1	-0.0206029	0.413002	-0.00506454	0.835523	1
OSR2	1	0.190461	0.120196	-0.0121532	0.835012	1
KLF6	1	-0.0751517	0.276284	-0.00807804	0.834821	1
NR4A3	1	0.0988582	0.367358	0.0157786	0.834821	-0.019
FOXO1	1	0.0603072	0.309261	0.00718045	0.834216	-0.03
VAX2	1	0.144322	0.320858	-0.0151491	0.833785	-0.135
CEBPG	1	-0.0281028	0.384922	0.0106788	0.832796	1
PPARD	1	0.149382	0.10293	0.00968617	0.831841	1
NFKB1	1	-0.00505292	0.464698	-0.0121992	0.831232	1
TCF4	1	-0.0167059	0.43027	0.0111582	0.831232	1
HMGA1	1	0.13771	0.105876	0.0170868	0.829607	1
RUNX1	1	-0.137854	0.129642	-0.0123889	0.829607	1
LIN54	1	-0.00531042	0.464322	0.0161007	0.829282	1
TEAD4	1	0.0899652	0.24598	0.0143917	0.828953	1
KLF15	1	0.206498	0.0284176	-0.0202275	0.828915	1
POU6F1	1	-0.170466	0.160072	-0.0173247	0.82876	-0.138
SOX13	1	-0.174401	0.0910855	-0.0161322	0.828693	-0.051
BCL6	1	-0.228834	0.106896	-0.0220577	0.828468	1
MTF1	1	0.0152818	0.439409	-0.0149463	0.827951	-0.01
FOXJ3	1	0.0263746	0.393594	0.0142807	0.827951	-0.153
MEF2A	1	-0.024142	0.407575	0.0172389	0.82725	1
SIM2	1	0.00702506	0.459265	0.0175426	0.82725	1
ATF5	1	0.539176	0.00326685	-0.0392591	0.827192	1
GLI2	1	-0.0576489	0.373925	0.0230974	0.826092	1
IRF3	1	0.0336817	0.382579	0.0242058	0.826092	1
YY1	1	0.0331542	0.360108	-0.0204898	0.821949	1
BRCA1	1	-0.0796048	0.227591	-0.0243297	0.820416	1
TFAP2C	1	0.00988295	0.458255	-0.0393557	0.820416	1
CTCF	1	-0.0361185	0.367358	0.0218885	0.820416	1
FOXF1	1	-0.483322	0.00984873	-0.0633233	0.820416	1
DBP	1	-0.00285361	0.472436	0.0404993	0.820416	1
HOXA3	1	-0.099803	0.247157	0.0252386	0.820416	-0.121
ESRRB	1	0.0219508	0.44685	-0.0330513	0.820416	1
SNAI1	1	0.349961	0.140485	-0.0749229	0.820416	1
SOX5	1	0.014362	0.457119	-0.0367491	0.820416	-0.067
TCF12	1	-0.0445012	0.351444	0.0233345	0.820416	-0.012
CREB3L4	1	-0.237287	0.0891693	-0.0491447	0.820416	1
VAX1	1	0.163993	0.282552	-0.055364	0.820416	-0.218
HNF4G	1	-0.125312	0.353426	0.0588428	0.820416	1
GBX1	1	0.335634	0.112025	0.0497853	0.820416	1
IRF9	1	0.000194496	0.476816	-0.0563338	0.820416	1
TFAP2E	1	0.139869	0.356891	0.0703651	0.820349	1
IRF6	1	0.229249	0.135653	-0.062586	0.820349	1
NR2F1	1	-0.0874092	0.207121	-0.035347	0.820349	1
KLF11	1	-0.17719	0.0890648	-0.0387481	0.820209	-0.133
TP53	1	0.00458265	0.464322	-0.025051	0.819605	1
EN1	1	0.554926	0.0206615	-0.0851194	0.819605	1
ZNF423	1	-0.0748372	0.375785	-0.0403031	0.819553	-0.248
ZNF333	1	0.0578898	0.383471	-0.0405291	0.819051	1
TEF	1	0.166694	0.215746	0.0457074	0.819051	1
ELK3	1	-0.140149	0.159269	0.0349624	0.818777	1
NRF1	1	-0.00340135	0.469297	-0.0295938	0.818063	1
ELK1	1	0.0311139	0.391152	-0.0328814	0.818063	-0.094
NR1D2	1	-0.0565808	0.307039	-0.0331903	0.817584	1
PDX1	1	0.23092	0.145034	-0.0771263	0.817492	1
HIC2	1	-0.0991477	0.268836	-0.0436884	0.81727	-0.201
PAX1	1	0.342838	0.129514	0.090208	0.817115	1
ARID5B	1	-0.110375	0.194296	-0.0351648	0.816899	1
FOXA1	1	-0.152646	0.0881438	0.0470211	0.816746	1
REST	1	-0.0280591	0.407265	-0.0369142	0.816315	1
HOXC13	1	-0.0328624	0.399865	0.0565718	0.815711	1
ZNF32	1	0.0389754	0.382254	-0.0471554	0.815573	1
STAT3	1	0.0229664	0.407378	0.0301022	0.815101	1
FOXO3	1	-0.173133	0.0232299	-0.0304471	0.814882	1
NFYB	1	0.072614	0.274422	-0.0368082	0.814829	1
FOXK2	1	-0.0165749	0.433607	-0.0327185	0.814829	-0.232
NFATC4	1	-0.330412	0.00191678	-0.0490514	0.814303	1
UBP1	1	-0.0167514	0.425841	0.0307267	0.812887	1
ZNF410	1	-0.00289754	0.469736	-0.0393637	0.81227	-0.11
ZIC5	1	-0.0444577	0.360429	0.0444895	0.811629	1
EGR3	1	0.190643	0.275789	-0.120586	0.811629	1
PLAG1	1	-0.13223	0.239137	-0.0559292	0.811629	1
FOXD2	1	0.279617	0.0480246	0.0763716	0.811425	1
NFATC1	1	-0.137057	0.223088	0.0532621	0.810248	1
TBP	1	0.173564	0.0533402	-0.0397589	0.810175	1
NKX3-2	1	0.0778951	0.38906	0.0920401	0.810008	1
FOXB1	1	-0.183956	0.201226	-0.0783828	0.809786	-0.116
PAX2	1	0.348196	0.0117956	-0.0503587	0.808422	1
LHX4	1	0.0442832	0.383131	0.0424538	0.808411	1
NKX3-1	1	0.117618	0.227798	0.0818248	0.80737	1
ARID5A	1	0.143792	0.145859	-0.0462462	0.806919	1
MLX	1	0.079394	0.20229	-0.0664803	0.805778	1
BHLHE40	1	0.0374001	0.397756	0.0512724	0.805778	1
HMG20B	1	-0.442405	8.79138e-09	0.0532211	0.805401	1
ZNF219	1	0.0205008	0.429123	0.0598285	0.805401	1
SOX12	1	0.126358	0.135915	0.0583808	0.805401	-0.109
NR2F2	1	-0.044218	0.324085	-0.038579	0.805401	-0.111
SMAD2	1	0.0364218	0.360195	0.0396187	0.805268	1
NKX2-2	1	-0.167944	0.199338	-0.113145	0.805163	-0.125
NR4A2	1	-0.183337	0.238663	-0.084711	0.805163	1
PAX5	1	-0.258208	0.186701	-0.0892416	0.805163	-0.08
POU2F2	1	-0.0567405	0.427876	0.0882402	0.805152	-0.192
SMAD4	1	-0.0313848	0.383158	-0.0396754	0.805152	1
THAP1	1	0.279442	0.0205245	0.0899617	0.805118	1
HEY2	1	-0.0492834	0.372514	0.0538484	0.80353	1
HBP1	1	-0.0563387	0.342767	0.0545529	0.803086	1
ZNF274	1	0.0077457	0.454661	0.036692	0.803086	-0.187
NFE2L3	1	-0.0574236	0.327186	0.0564103	0.802311	1
ZBTB1	1	0.102919	0.195732	-0.0480043	0.802217	1
SMAD1	1	-0.0524508	0.372811	-0.0557195	0.802217	1
MYB	1	0.071533	0.310873	0.051017	0.801651	1
SMARCC2	1	-0.0745529	0.289406	-0.0486764	0.801651	-0.048
IRX3	1	0.226669	0.0357297	-0.101465	0.801651	1
HOXA7	1	0.132344	0.223407	0.114989	0.801058	1
ZBTB49	1	-0.05005	0.415143	-0.0738062	0.800772	1
OLIG2	1	-0.274426	0.0480068	-0.115373	0.800772	1
RARA	1	-0.107461	0.264835	0.0670227	0.800525	1
BHLHE41	1	0.0582016	0.310568	-0.0615984	0.79963	-0.253
JDP2	1	-0.167077	0.199202	-0.0661964	0.797825	-0.432
ATF3	1	-0.216045	0.0195332	0.0527882	0.797825	1
MEIS2	1	-0.115147	0.163225	-0.0511093	0.79671	-0.358
E2F3	1	-0.15753	0.0312195	-0.0399371	0.796253	-0.175
STAT5B	1	-0.011542	0.44255	-0.0447138	0.794584	1
ARID3A	1	-0.28957	0.00929894	-0.0725471	0.792802	-0.104
RXRB	1	0.0242432	0.41037	-0.0722431	0.791714	1
CDX2	1	-0.0444176	0.384516	-0.0987781	0.791248	-0.069
FUBP1	1	-0.0116968	0.450483	-0.062725	0.790372	1
HEYL	1	0.0901952	0.329816	-0.0869091	0.789811	-0.1
DMRT3	1	0.461521	0.00698458	0.0931803	0.788599	1
MEIS1	1	-0.0814322	0.316736	0.0616735	0.787638	-0.294
TBX3	1	-0.0100579	0.453955	-0.0651705	0.787319	1
ARNT	1	-0.0925751	0.205911	-0.0534664	0.787319	1
KLF10	1	-0.0426659	0.384006	0.0938235	0.787319	1
FOXN2	1	-0.0227443	0.43386	-0.0678478	0.787319	1
PBX2	1	-0.115788	0.117664	0.0763074	0.787319	1
CEBPE	1	-0.0472991	0.316003	0.0933622	0.78675	1
TET1	1	0.0376892	0.398928	-0.0639833	0.785639	1
ZNF263	1	0.000871141	0.474285	-0.0529701	0.784773	-0.03
DLX6	1	-0.043735	0.40664	-0.127908	0.784773	1
HSF4	1	-0.0649925	0.399387	0.10847	0.784773	1
NR2F6	1	0.297983	0.000480984	0.0789565	0.784773	1
FOXA3	1	-0.0777203	0.407525	-0.16145	0.784773	1
RORA	1	0.108729	0.249666	0.0654093	0.784321	1
MYPOP	1	0.143323	0.164374	0.0851351	0.783325	1
TAL1	1	-0.372051	0.0605735	0.136389	0.781067	1
SMAD3	1	-0.0721255	0.237537	-0.0528419	0.780914	1
ONECUT3	1	0.735835	0.0134154	-0.175033	0.779763	1
NFE2L1	1	0.0198713	0.42564	0.0741817	0.779239	1
SREBF2	1	-0.0242719	0.404971	0.0557284	0.779239	-0.045
ARNTL	1	-0.0765185	0.352656	-0.0895729	0.778229	1
ZFHX3	1	-0.281753	0.109761	-0.0881185	0.778229	1
IRX5	1	0.275127	0.0373654	0.145271	0.778229	1
FOXO6	1	0.270757	0.0799266	0.108432	0.778229	1
NPAS2	1	-0.0307818	0.431306	-0.0802353	0.777906	1
BATF3	1	-0.0486872	0.364136	0.0754508	0.777715	1
E2F8	1	-0.2573	0.0669908	-0.0857454	0.777578	1
MITF	1	0.0332877	0.416862	-0.0820769	0.777578	-0.293
LHX2	1	0.034275	0.420451	-0.0930593	0.775985	1
SIX1	1	0.0946961	0.187981	0.0824963	0.775985	1
SHOX2	1	-0.184803	0.16539	-0.132512	0.775985	1
ATF6	1	-0.129946	0.0818505	-0.062305	0.775851	1
KLF12	1	-0.242761	0.0197993	-0.0682966	0.775851	-0.01
BCL11A	1	-0.0749172	0.295693	0.065601	0.775851	1
ARNT2	1	-0.102272	0.257463	-0.0742006	0.775851	1
PPARG	1	0.141381	0.0965181	0.0683294	0.774648	1
HOXD10	1	-0.181592	0.0219284	-0.0621061	0.773555	1
NR2C2	1	-0.075738	0.334461	-0.0708146	0.772823	-0.114
TBX18	1	-0.128312	0.0817097	-0.0643366	0.772712	1
KLF13	1	-0.110825	0.178359	0.078067	0.771098	1
E2F2	1	0.148918	0.083251	0.0763733	0.770653	1
ALX1	1	0.0656061	0.383999	0.130062	0.769582	1
TP73	1	0.112961	0.198294	0.0837362	0.768858	1
ZNF652	1	-0.123679	0.18087	-0.073286	0.767847	1
HLTF	1	0.0734999	0.225621	0.0729549	0.767591	-0.155
TBX19	1	-0.341201	0.129926	-0.152698	0.765847	1
ARID2	1	-0.161203	0.0548888	-0.0725864	0.763066	1
MAFB	1	0.225006	0.0694854	0.187539	0.761296	1
MAX	1	0.0604861	0.30206	0.0715939	0.761208	1
TEAD1	1	0.0251986	0.407656	0.0676646	0.761037	-0.301
TFE3	1	0.0478747	0.332835	0.089656	0.760198	-0.237
TFCP2L1	1	-0.102995	0.185323	-0.0744792	0.760198	1
BARX2	1	0.188598	0.0519656	0.0782859	0.760149	1
GATA3	1	0.0249487	0.420451	0.0851852	0.760149	1
ZNF202	1	0.197809	0.0705247	0.0877727	0.760149	-0.122
DLX5	1	0.211755	0.146138	0.170318	0.759505	1
ZNF384	1	-0.0799062	0.260077	-0.0801102	0.759505	1
PPARA	1	-0.245795	0.0499648	-0.0913638	0.757571	1
HOXD8	1	0.0368288	0.407525	0.178309	0.75743	1
RFX1	1	-0.129759	0.16283	0.0942987	0.757177	1
TBX20	1	0.0870401	0.392906	0.167636	0.756871	1
EN2	1	0.37431	2.39651e-05	0.0889614	0.756871	1
EMX2	1	0.080569	0.346735	-0.184402	0.756871	1
CDC5L	1	-0.0500015	0.320411	0.0790921	0.75655	1
CREB3L2	1	0.0687068	0.294361	-0.0734187	0.756515	1
ATF1	1	0.15813	0.0973076	0.0868117	0.756278	1
ETV3	1	0.00118491	0.474227	-0.0922865	0.75472	1
MXI1	1	-0.122263	0.110743	-0.0807696	0.754699	-0.032
IRX6	1	0.00382634	0.471245	-0.160151	0.754134	1
ZBTB7C	1	0.11451	0.306247	0.103238	0.752941	1
ELF4	1	-0.139546	0.133564	-0.0956686	0.752804	-0.068
CREB3	1	0.1387	0.120084	-0.180631	0.752654	1
SP2	1	-0.0860589	0.269815	-0.0864508	0.752654	-0.02
ZBTB33	1	-0.00566926	0.458729	-0.0950551	0.752654	1
GATA2	1	0.175641	0.15973	0.154322	0.752654	-0.244
FOXO4	1	0.116246	0.195062	0.142056	0.752654	1
LCOR	1	0.0296393	0.403085	0.0907448	0.752654	1
ZNF281	1	-0.0512065	0.316353	-0.12236	0.751766	1
SP4	1	-0.0254124	0.422761	-0.103627	0.751204	1
ZNF282	1	0.181039	0.0405582	0.0919928	0.750481	1
HOXB3	1	-0.165924	0.0648652	-0.0821667	0.749876	1
ZNF232	1	0.164717	0.134009	-0.125706	0.749488	1
PKNOX2	1	-0.148569	0.263739	0.11371	0.749463	1
DLX2	1	0.0162369	0.432745	0.109726	0.749401	1
GLI1	1	-0.0702053	0.415766	0.210959	0.747568	1
TFCP2	1	0.00134184	0.473409	0.0830182	0.747568	1
T	1	0.43707	0.108994	0.338881	0.74462	1
SRF	1	0.221311	0.0222332	0.116674	0.744093	-0.023
HES2	1	0.127301	0.345137	0.200984	0.744072	1
NR3C1	1	-0.224103	0.00340867	-0.089716	0.744072	1
NR3C2	1	-0.222353	0.0444003	-0.0975845	0.743592	1
ETS2	1	0.136822	0.0730816	0.0802252	0.743592	1
BPTF	1	-0.104941	0.213615	-0.101627	0.743592	1
ZSCAN16	1	-0.0904648	0.324116	-0.173768	0.741116	-0.554
DNMT1	1	-0.0123542	0.444903	0.0952719	0.738906	1
ZNF76	1	-0.081801	0.295942	-0.0978568	0.738352	1
HOXA11	1	-0.246215	0.00470234	-0.127883	0.733842	1
EP300	1	-0.200548	0.071484	-0.100421	0.733842	1
TLX1	1	0.282214	0.0162861	0.161656	0.733842	-0.075
NR2C1	1	-0.0865233	0.25098	-0.0993941	0.733842	1
ZNF524	1	0.138027	0.232114	-0.207588	0.733842	1
WT1	1	0.115289	0.309782	0.144341	0.733842	1
MGA	1	-0.15817	0.109093	-0.100681	0.733724	1
FOXP1	1	-0.171276	0.0492596	-0.0929799	0.733382	-0.067
POU3F3	1	0.147694	0.0914024	0.176333	0.733382	-0.185
E2F5	1	-0.106631	0.247157	-0.116957	0.732991	1
SIM1	1	-0.0840466	0.287757	-0.129099	0.73279	-0.052
MNT	1	-0.0496356	0.362252	0.119473	0.731319	1
ATF2	1	-0.117921	0.146659	-0.102659	0.731319	1
IRF1	1	0.160783	0.145319	-0.162867	0.729852	1
OSR1	1	-0.203563	0.19236	-0.239201	0.729852	1
E2F4	1	0.0588266	0.298586	-0.130263	0.729852	1
HINFP	1	0.0297305	0.410113	-0.120918	0.729053	1
CUX2	1	0.14249	0.192076	-0.126618	0.727163	-0.153
ZBTB42	1	-0.23738	0.112804	-0.232428	0.72693	1
LEF1	1	-0.108773	0.162227	-0.100236	0.726802	1
MEF2D	1	0.16449	0.125404	0.142198	0.726085	1
ETV6	1	-0.124308	0.266269	-0.125716	0.726085	1
TCF7	1	-0.033149	0.401888	-0.140585	0.724894	-0.293
TEAD3	1	0.16621	0.0872367	0.126773	0.724767	-0.04
NAIF1	1	0.16019	0.164813	0.198236	0.724767	1
KLF9	1	-0.350053	0.000523245	-0.11488	0.724228	1
HHEX	1	-0.174164	0.119215	-0.200922	0.718934	1
VDR	1	0.126557	0.170926	0.125874	0.718641	1
NR4A1	1	0.0818632	0.309782	0.14543	0.718499	1
CENPB	1	0.239857	0.0035841	0.157115	0.718499	1
ID4	1	-0.290597	0.000184269	-0.168369	0.718499	-0.242
FOXE1	1	-0.0300229	0.429761	0.23588	0.718499	1
TCF7L2	1	-0.179548	0.0531768	-0.10228	0.717927	1
GRHL1	1	-0.225221	0.0963607	-0.134419	0.717009	1
ATF4	1	0.0925284	0.22912	-0.148687	0.716821	1
FOSL1	1	-0.0903057	0.393753	0.265354	0.716694	1
NFKB2	1	-0.210322	0.0443765	0.206527	0.71566	1
ZIC2	1	-0.066949	0.245112	0.165229	0.710455	1
HSF2	1	0.101931	0.210821	-0.12172	0.705458	1
NFATC2	1	-0.665213	0.000204814	-0.162126	0.705458	-0.15
GFI1	1	-0.113222	0.219289	-0.160176	0.705458	1
PITX2	1	-0.0108712	0.456557	-0.162143	0.705458	1
PRRX1	1	-0.0428775	0.397671	-0.161338	0.702532	-0.146
MYBL2	1	0.0320634	0.391496	0.126029	0.699114	1
RREB1	1	-0.0952688	0.24693	-0.121591	0.699114	1
ZFX	1	-0.274873	0.00686193	-0.125412	0.699067	1
SIX4	1	0.0697031	0.303714	-0.140142	0.698863	1
ENO1	1	0.138029	0.139233	0.113036	0.697005	1
HOXC11	1	-0.129623	0.280081	0.284058	0.696805	1
EMX1	1	0.286321	0.0788744	0.217421	0.696805	1
ELF1	1	0.0266043	0.406681	0.131807	0.695667	1
FOXA2	1	-0.135815	0.252936	0.323202	0.694492	1
RARG	1	-0.259803	0.0185277	-0.209201	0.693628	-0.129
GMEB2	1	-0.114606	0.188945	0.131616	0.693333	1
GLIS2	1	0.338857	0.0281692	0.207388	0.690957	1
NRL	1	0.0822618	0.401208	0.290649	0.685481	1
LHX6	1	-0.321886	0.101892	-0.269903	0.683953	1
NFIL3	1	0.069099	0.350837	0.24118	0.682872	1
SREBF1	1	0.119269	0.135701	0.175747	0.68138	1
MEF2C	1	-0.122933	0.166757	-0.151891	0.678507	1
PITX1	1	0.472133	6.16898e-06	0.221085	0.675939	1
ONECUT2	1	-0.177249	0.0442603	-0.124106	0.6756	-0.108
ISL2	1	0.193418	0.0360788	0.181796	0.67504	1
HOXA2	1	-0.631595	0.00478614	-0.41524	0.674284	1
MSX1	1	0.126802	0.162737	0.233602	0.674149	1
TOPORS	1	-0.0927084	0.245949	0.197639	0.669616	1
IRF8	1	0.58367	2.90122e-05	0.24788	0.6669	1
NFATC3	1	0.0419253	0.354208	0.134332	0.666788	1
NKX2-5	1	0.412567	2.39651e-05	0.267245	0.666686	1
PBX1	1	-0.310706	0.000308735	-0.129647	0.666686	1
PBX4	1	-0.426425	0.120084	-0.308843	0.665339	1
ELF2	1	-0.171779	0.0530423	-0.140853	0.661977	-0.286
STAT1	1	-0.17233	0.0355877	-0.142894	0.661036	1
AHRR	1	0.156905	0.228837	0.285243	0.658552	1
HOXB7	1	0.206582	0.0703913	0.169471	0.655725	1
ZKSCAN4	1	0.199868	0.120795	0.201572	0.655238	1
ZNF784	1	0.0106583	0.459532	-0.371068	0.653171	1
MEIS3	1	-0.213607	0.0784886	0.196448	0.651775	1
ZNF350	1	0.357231	0.0422516	0.231395	0.650069	1
BACH2	1	-0.142246	0.165355	-0.158074	0.647674	1
HOXA1	1	0.000826582	0.475395	0.410137	0.646986	1
NFIB	1	-0.257186	0.00592349	-0.156894	0.646986	-0.12
SMAD9	1	-0.0319055	0.385321	-0.136427	0.646842	1
HOXD13	1	0.0452518	0.335766	-0.314439	0.64576	1
RUNX3	1	0.315772	0.00167984	0.151302	0.641431	1
CREM	1	0.103879	0.20925	0.157641	0.640856	1
POU2F1	1	-0.145322	0.0547308	-0.155151	0.640163	-0.198
ESR2	1	-0.237673	0.277893	-0.330662	0.639386	1
PBX3	1	0.122838	0.124212	0.148697	0.639386	1
HOXB2	1	-0.06832	0.285145	0.228941	0.639386	-0.081
MAFK	1	0.173244	0.0673658	0.192238	0.639386	1
ZBTB47	1	0.196873	0.0279517	0.215184	0.635278	1
RFX7	1	-0.143023	0.138407	-0.149557	0.635278	1
DMRT1	1	0.804907	0.00234159	0.365951	0.634419	1
NPAS1	1	0.172781	0.104656	0.204083	0.6311	1
OTX1	1	0.0746389	0.379267	0.260803	0.629834	1
NFYC	1	0.115204	0.136523	0.134729	0.62709	1
MNX1	1	0.15508	0.0923897	0.212087	0.62709	1
TCF7L1	1	-0.0515795	0.391195	-0.217599	0.62709	1
HEY1	1	-0.251707	0.022335	0.35649	0.62709	1
SP6	1	0.478783	0.00968169	-0.470523	0.624747	1
ZBTB3	1	-0.154887	0.248274	-0.325065	0.621599	1
GABPA	1	-0.00788137	0.454661	-0.181273	0.618615	1
HIF1A	1	-0.122355	0.0856647	-0.174763	0.615705	-0.031
CEBPA	1	0.173228	0.0764696	-0.258461	0.615705	-0.159
TERF2	1	0.184097	0.0664318	0.156187	0.615505	1
IRF5	1	0.216722	0.0557907	0.227811	0.615273	1
PAX3	1	-0.0869881	0.307925	-0.206922	0.615273	1
ZBTB6	1	0.027213	0.427313	-0.265933	0.615273	1
ELK4	1	0.0358792	0.389388	-0.181587	0.61446	1
YBX1	1	0.251783	0.00462968	0.171741	0.611238	1
ETV1	1	-0.00408235	0.4709	-0.245822	0.610893	1
NFIX	1	0.204764	0.0768842	0.206923	0.608	1
STAT4	1	-0.308402	0.12445	-0.314033	0.607702	1
IKZF4	1	0.0993137	0.282746	-0.233749	0.605196	1
PRKRIR	1	0.122017	0.165233	0.205496	0.599915	1
AHR	1	0.0832318	0.262363	-0.211225	0.597551	1
IRF4	1	0.0744201	0.397756	-0.443046	0.594907	1
GMEB1	1	0.138888	0.155535	0.181354	0.593456	-0.33
MYBL1	1	0.25028	0.0157104	0.273841	0.593456	1
ZBTB7A	1	0.165856	0.0365568	0.211745	0.591468	1
BACH1	1	-0.174241	0.0427934	-0.317873	0.587509	1
HIC1	1	-0.29224	0.136407	0.46359	0.586199	-0.116
MZF1	1	-0.0455795	0.366152	0.195136	0.584344	1
BCL11B	1	-0.106588	0.29423	0.216064	0.583727	1
RXRA	1	0.21977	0.0994374	0.281223	0.583727	1
TBX1	1	0.335494	0.00859444	0.273017	0.582373	1
NFIC	1	0.0452234	0.345892	0.186179	0.582057	-0.025
SOX6	1	-0.224161	0.140499	-0.265305	0.57929	1
RELA	1	0.0718558	0.307475	0.227276	0.577246	1
HSF1	1	0.145414	0.105816	0.233572	0.577004	1
LHX1	1	0.0419091	0.410239	0.398681	0.574378	1
NKX2-1	1	-0.143224	0.251987	-0.561508	0.574378	-0.288
EGR1	1	0.322493	0.0783888	0.620587	0.572214	1
NR1D1	1	-0.142511	0.239137	-0.315249	0.572214	1
HIVEP3	1	0.242967	0.15094	0.23962	0.571277	1
EPAS1	1	0.378764	0.0112601	0.263096	0.57119	1
ZBTB4	1	-0.192852	0.048945	-0.190054	0.569391	-0.179
CIC	1	0.0144335	0.447424	0.236561	0.56859	1
DLX1	1	-0.114313	0.17003	-0.273083	0.567519	1
HLF	1	-0.443158	0.0295374	-0.360977	0.566721	-0.204
PATZ1	1	0.138884	0.106098	0.210092	0.558716	1
NR1H2	1	0.187298	0.0431157	0.235502	0.553355	1
FOXJ2	1	0.0323557	0.405026	0.239528	0.551068	1
GATA4	1	0.208561	0.0597753	0.204237	0.551068	1
ZNF75D	1	-0.17878	0.0827244	-0.231397	0.550942	1
TFAP4	1	0.102516	0.190863	0.243843	0.546845	1
FOXK1	1	0.0291174	0.420451	0.230702	0.545971	1
E2F1	1	0.363168	5.47406e-06	0.201289	0.542951	1
KLF4	1	0.127492	0.24527	-0.459288	0.536322	1
HOXD3	1	-0.329704	0.131683	-0.350126	0.533186	-0.095
PAX9	1	-0.0221662	0.429543	-0.264358	0.53131	1
ZNF148	1	-0.0593725	0.310319	-0.278056	0.529058	1
CLOCK	1	0.246335	0.00921984	0.235421	0.52642	1
USF1	1	0.0843467	0.224912	0.285169	0.523782	1
ZNF589	1	-0.188948	0.103358	-0.218651	0.522492	1
PURA	1	0.214035	0.0133778	-0.335367	0.522312	1
PAX6	1	-0.089831	0.274814	-0.247087	0.519862	1
NFIA	1	-0.197615	0.056973	-0.218092	0.51932	-0.107
ZNF740	1	-0.0473248	0.323545	-0.187977	0.518792	-0.317
MAF	1	0.231871	0.0109671	0.220572	0.518792	1
DLX4	1	-0.0411674	0.407575	0.453186	0.512773	1
RUNX2	1	-0.242353	0.0796402	-0.246758	0.50804	-0.102
DMBX1	1	0.177005	0.222895	0.583302	0.506996	1
HOXA13	1	-0.589534	1.36308e-15	-0.235046	0.506639	1
XBP1	1	0.267061	0.000669747	-0.271825	0.506273	1
TWIST1	1	-0.00339788	0.471457	0.304219	0.506273	1
ZNF75A	1	-0.0839995	0.292122	-0.248229	0.506273	1
MECP2	1	-0.194861	0.032516	-0.208583	0.505206	-0.152
ARID3B	1	-0.248338	0.0267755	-0.213937	0.502897	1
NR2E1	1	0.1893	0.206226	0.456786	0.498083	1
HIVEP2	1	-0.215242	0.0243774	-0.227059	0.498032	-0.157
SMAD5	1	-0.22812	0.00363161	-0.192187	0.496555	1
KDM2B	1	0.078714	0.242531	0.204485	0.494245	1
ESRRA	1	0.196365	0.0405582	0.267628	0.491741	1
TCF3	1	0.0611918	0.297744	0.25568	0.491169	1
TGIF1	1	-0.143014	0.18983	0.473943	0.4849	1
FOSL2	1	-0.193587	0.0860521	-0.287127	0.481351	-0.673
NFE2L2	1	0.00253605	0.471139	0.218878	0.480796	1
PROX1	1	-0.17842	0.105889	-0.267644	0.480618	-0.065
HOXD9	1	-0.109326	0.189135	0.379869	0.479216	-0.165
MSX2	1	0.113278	0.17864	-0.416254	0.476587	1
ETS1	1	-0.0836971	0.29416	-0.30455	0.472403	1
NPAS3	1	0.555601	0.0337476	0.419785	0.467938	1
SOX9	1	-0.694772	1.16758e-07	-0.475503	0.464347	-0.232
HOXB13	1	-0.0493643	0.386655	-0.603064	0.464002	-0.045
BARHL2	1	-0.0579418	0.361585	-0.441023	0.45708	1
ARNTL2	1	-0.193317	0.0405582	-0.228852	0.457049	-0.167
CREB1	1	-0.231939	0.0116068	-0.229839	0.455355	-0.01
THRB	1	-0.46464	2.97671e-06	-0.24647	0.4527	1
LHX9	1	-1.05866	3.09351e-05	-0.631998	0.450985	-0.586
ZKSCAN3	1	0.154127	0.166227	0.257213	0.450985	1
E4F1	1	0.077065	0.244796	0.346366	0.443069	1
RFX6	1	-0.293141	0.112698	-0.478726	0.441209	-0.14
HES1	1	-0.169621	0.0776418	0.389035	0.436857	1
STAT2	1	-0.435436	0.000636178	-0.335491	0.435957	1
IRF2	1	-0.230987	0.094918	-0.299903	0.433301	-0.289
RFX3	1	-0.283898	0.0193088	-0.315821	0.430827	-0.267
TCFL5	1	0.12503	0.142736	0.218577	0.429385	1
RELB	1	0.422597	0.051716	0.504685	0.42868	1
HMX1	1	0.563371	4.71943e-07	0.396372	0.422786	1
TFEB	1	0.239408	0.116964	0.386222	0.419537	1
GATA6	1	0.0229462	0.418056	0.248971	0.415941	-0.016
RFX5	1	-0.111999	0.116254	-0.305056	0.411735	1
ZNF35	1	0.092564	0.320267	-0.414025	0.406721	-0.01
SNAI3	1	-0.164396	0.342875	0.761187	0.406721	1
FOXM1	1	0.0479691	0.338089	0.259622	0.399798	1
NR5A2	1	-0.579241	0.00297498	-0.38505	0.39577	-0.115
ZFHX2	1	-0.640827	2.60241e-05	-0.360491	0.395282	-0.01
CEBPZ	1	0.238034	0.0128139	0.294768	0.381003	1
GLI3	1	-0.466044	1.99446e-05	-0.275677	0.367142	-0.299
TBX2	1	0.234471	0.025635	0.321401	0.361114	1
NKX6-1	1	0.0845004	0.303931	-0.503557	0.3572	1
E2F6	1	0.380085	0.000316925	0.289096	0.346309	1
USF2	1	0.257967	0.00139603	0.336493	0.337303	1
ZEB1	1	-0.295584	0.00202772	-0.315126	0.334057	1
PKNOX1	1	0.0401534	0.375158	0.253281	0.327628	-0.191
KLF7	1	-0.380474	0.0086842	-0.372629	0.299182	-0.213
HAND2	1	0.102235	0.304311	0.647183	0.289891	1
MESP1	1	0.565597	0.0188728	0.935338	0.282615	1
CBFB	1	0.266378	0.000743004	0.277098	0.281976	1
GLIS3	1	-0.794322	0.000219454	-0.513036	0.278497	1
ZKSCAN1	1	-0.394091	1.8074e-07	-0.275351	0.255362	-0.066
REL	1	-0.291543	0.00430874	-0.376665	0.25298	-0.01
TWIST2	1	-0.293015	0.127023	-0.525982	0.247952	1
POU3F2	1	-0.0797222	0.238116	-0.571034	0.234217	1
ETV4	1	0.409305	0.00382094	0.513305	0.233633	1
SIX5	1	0.0848277	0.265256	0.456499	0.2319	-0.177
LMO2	1	-0.261686	0.217387	-0.939985	0.22193	1
PRDM16	1	-0.500138	1.73346e-06	-0.404402	0.209912	-0.277
ID2	1	0.0931689	0.199271	0.51725	0.209063	1
TFDP1	1	0.121896	0.0927256	0.299846	0.166695	1
DDIT3	1	0.143057	0.137007	-0.659487	0.160194	1
EOMES	1	0.163181	0.238268	-1.10752	0.146103	1
ALX4	1	0.163679	0.141309	-0.484359	0.144446	1
NFYA	1	-0.334996	0.000190969	-0.443686	0.138865	-0.303
KLF16	1	0.327816	0.000206944	0.502218	0.137604	1
SP1	1	-0.269704	0.00641202	-0.377355	0.118702	-0.129
CREB5	1	-0.610317	4.26616e-09	-0.414383	0.112871	-0.446
RBPJ	1	-0.397235	2.82704e-08	-0.326694	0.110582	-0.366
SOX4	1	-0.934682	1.80863e-30	-0.541037	0.105692	-0.477
POU4F1	1	-0.227414	0.0202488	-0.795973	0.0984652	-0.216
HIVEP1	1	-0.50374	0.000179404	-0.456707	0.0960147	1
DMRTA2	1	0.245628	0.138069	0.933274	0.0704704	1
TFAP2A	1	-0.503245	1.58529e-11	-0.367071	0.0570477	1
FOXC1	1	-0.687776	4.39984e-23	-0.451964	0.0502742	-0.469
MAZ	1	0.213046	0.0165143	0.652033	0.048317	1
SP3	1	-0.4134	7.9053e-06	-0.455978	0.0455543	-0.406
E2F7	1	-0.38444	7.15048e-05	-0.433111	0.0451256	-0.146
KLF3	1	-0.231674	0.00591138	-0.444134	0.0426804	1
HMBOX1	1	-0.556963	0.00048113	-0.558629	0.0393108	1
HOMEZ	1	-0.377049	0.000913336	-0.481406	0.0371253	1
NFAT5	1	-0.478966	2.26684e-07	-0.455843	0.0368223	-0.215
MECOM	1	-0.424561	2.90122e-05	-0.481427	0.0361396	-0.404
NR6A1	1	-0.606551	1.5159e-08	-0.482951	0.0242954	-0.188
MAFA	1	0.762844	9.97886e-05	0.992004	0.0242954	1
NR1H3	1	-0.766148	8.70704e-06	-0.711109	0.0237447	1
RARB	1	-0.935112	9.85799e-09	-0.691924	0.00873937	-0.436
FOXP4	1	-0.861703	4.04105e-11	-0.748638	0.0028787	-0.41
HMGA2	1	-0.71467	1.17424e-24	-0.624323	0.000199488	1
FLI1	1	-0.647521	9.86987e-06	-0.912318	0.000118998	-0.571
FOXP2	1	-1.01984	4.54244e-27	-0.716546	0.000113779	-0.499

## Sheet: miR-155_up
Transcription factor	Enrichment (Adj. P-value)	RNA-seq log2(miR/control)	RNA-seq q-value	CARP log2(miR/control)	CARP q-value	Context++ score
ARID5A	1	0.0521796	0.488868	-2.41138e-05	0.83983	1
NKX6-1	1	0.196536	0.193552	0.00140404	0.8397	1
TGIF1	1	-0.0724799	0.487556	0.00259771	0.838795	1
NR2E1	1	-0.0588865	0.511905	0.00267746	0.838659	1
HLTF	0.962769	-0.171792	0.133848	-0.00209137	0.838518	-0.117
CDC5L	1	-0.0244735	0.527517	0.0029848	0.838518	-0.127
PRRX1	1	-0.579272	0.00160919	-0.00423314	0.838518	1
PRKRIR	1	0.202968	0.182066	-0.00312399	0.838518	1
HOXB13	0.962769	-0.108261	0.385611	-0.0106346	0.838518	1
ZBTB49	1	-0.0566701	0.516476	0.00478633	0.838518	1
RFX2	1	-0.09278	0.45857	0.0053192	0.838405	1
NFE2L2	1	0.075412	0.428137	0.00561998	0.83632	1
E2F7	1	0.0404606	0.498901	-0.00524011	0.83632	-0.01
LHX1	1	-0.141886	0.370069	0.0123528	0.836023	1
FOXN3	1	-0.0541223	0.479831	0.00572599	0.835648	1
ZNF76	1	0.105048	0.352111	0.00652692	0.835051	1
TEAD3	1	-0.128246	0.328985	0.00792663	0.834631	1
KLF5	0.559566	-0.0311325	0.532321	0.0114703	0.834368	1
NR2C1	1	0.0977012	0.360501	-0.00799725	0.834368	1
ATF3	1	0.159382	0.238323	0.0105053	0.834368	-0.224
ZNF202	1	-0.0613681	0.467803	-0.00919089	0.834368	1
SHOX2	1	0.254149	0.15692	0.0163472	0.834368	1
ZKSCAN3	1	-0.0292278	0.53585	-0.00949983	0.834368	-0.25
FOXD2	1	0.279498	0.143904	0.0179669	0.833805	1
ZBTB3	1	-0.126061	0.413074	0.0189199	0.833386	1
NFIL3	1	0.0510752	0.502337	0.0176938	0.832718	1
HINFP	1	0.164311	0.226836	0.0120609	0.832718	1
TEAD4	1	-0.0966232	0.370758	0.00981063	0.831343	1
ZBTB7C	1	-0.281383	0.234327	-0.014868	0.831194	1
AHRR	1	-0.2738	0.23102	-0.0202686	0.830647	-0.177
KDM2B	1	-0.330976	0.0130005	-0.0122092	0.829553	1
TLX1	1	-0.0150742	0.558085	-0.0235681	0.829553	1
ATF6	1	0.0321634	0.504831	0.00955899	0.829553	-0.038
TERF2	1	-0.0616393	0.45226	0.011485	0.829553	1
ZNF333	1	0.0657531	0.506277	0.0216859	0.829553	1
HLF	1	0.182297	0.3351	-0.0249391	0.829541	1
MZF1	0.962769	0.220052	0.130574	0.015835	0.829255	1
VAX2	1	-0.0984285	0.485649	-0.0265828	0.828782	1
ID4	1	-0.326471	0.00466424	0.0223293	0.82867	1
NFATC1	1	-0.365577	0.0542524	0.0184937	0.828483	1
TP73	1	-0.196844	0.159137	-0.0184785	0.826876	1
MLXIPL	1	-0.376565	0.139006	-0.0279331	0.82564	1
DLX2	1	-0.0894817	0.366229	-0.0208931	0.82564	1
LHX4	1	-0.0995887	0.395752	-0.0191985	0.82564	-0.02
IRF1	1	-0.301309	0.0849754	-0.0289736	0.82564	1
NKX2-2	1	0.0210548	0.555759	0.0477929	0.82564	1
HMGA2	0.962769	-0.061632	0.417891	-0.0138977	0.82564	1
DLX6	1	-0.115033	0.369805	-0.0377772	0.825285	1
ONECUT2	1	-0.302693	0.0309545	-0.0184908	0.825285	1
NR2F1	0.962769	0.389622	0.00110568	-0.0235899	0.824312	1
ESR2	1	0.047874	0.546392	-0.0429988	0.821538	1
HSF2	1	0.17198	0.198054	0.0216232	0.821274	1
LHX6	1	-0.397206	0.124006	0.0496655	0.821274	1
NFYB	1	0.037832	0.499093	-0.0234523	0.821274	1
ZNF784	1	0.189679	0.266022	-0.0591663	0.820057	1
FOXO6	1	-0.0686709	0.493778	0.0379827	0.820057	1
MNT	1	-0.0374362	0.526988	-0.0337544	0.819484	1
FOSL1	0.962769	0.231597	0.367212	0.0599321	0.819079	1
ZNF281	0.562047	-0.0144173	0.553382	-0.0342452	0.818552	1
E2F4	1	0.125294	0.25181	0.0282963	0.818411	1
E2F5	1	0.0127929	0.563002	0.0313671	0.818338	1
HOXA3	1	0.0126811	0.560289	0.0241266	0.81791	-0.02
ZNF282	1	-0.134044	0.252342	-0.0252102	0.81791	1
SREBF2	1	-0.11737	0.291606	-0.0223494	0.81791	1
SP2	1	0.0413171	0.50123	0.029311	0.816152	1
ZSCAN16	1	0.158119	0.354952	-0.0566363	0.814993	1
TAL1	1	-1.07591	2.43703e-05	0.076286	0.813741	1
VDR	1	-0.351197	0.0208012	-0.0362057	0.813504	1
POU6F1	1	0.0721751	0.489362	0.0423639	0.813396	1
LHX2	1	0.160717	0.287027	0.0487775	0.812669	1
ZIC2	1	0.00707787	0.566925	0.0354527	0.812512	1
PBX4	1	-0.324473	0.279904	-0.0675833	0.810921	1
ID2	1	0.0740789	0.418475	0.0510631	0.810288	1
LEF1	1	0.0459498	0.479454	0.0274141	0.810217	-0.02
TLX3	1	-0.00398885	0.576021	-0.0970463	0.810217	1
ZNF32	1	0.0474113	0.499281	0.056207	0.810217	1
TP53	1	-0.0180791	0.544544	-0.0292408	0.809141	1
FOXP1	1	0.0500306	0.470368	0.0299963	0.808134	-0.118
GATA2	1	-0.162207	0.325946	-0.067537	0.808134	1
SIX1	1	-0.0414636	0.48995	-0.0482934	0.807822	1
HESX1	1	0.0974762	0.50192	-0.108263	0.805531	1
POU2F2	1	0.0968579	0.494661	0.0779831	0.805214	1
CREB3L4	1	0.147797	0.339138	0.0705738	0.803941	1
KLF13	1	-0.21031	0.128886	-0.0411112	0.802766	1
HOXA2	1	-0.0732221	0.497636	-0.118138	0.802414	1
GLI1	1	-0.0162639	0.56939	0.0939197	0.802414	1
OTX1	1	-0.149523	0.398056	-0.0653627	0.801951	-0.062
XBP1	1	0.119162	0.268121	0.0542277	0.801606	1
PAX2	1	-0.226609	0.269026	-0.0575122	0.800201	1
NKX3-2	1	-0.284056	0.203283	0.107876	0.799213	1
JDP2	1	-0.283806	0.174375	-0.0572437	0.799213	1
MSX1	1	0.064699	0.471454	-0.0822156	0.799213	1
EBF1	1	0.130581	0.468389	-0.0853045	0.799213	-0.083
HIC2	1	-0.0839927	0.437152	0.0654274	0.799213	1
NFKB2	1	-0.221929	0.105299	0.0803286	0.798198	1
NKX3-1	1	-0.745376	1.97896e-05	-0.110042	0.797669	-0.333
ETV6	1	-0.00342063	0.576562	-0.0518636	0.797269	1
ETV5	1	-0.126465	0.40665	-0.0927418	0.797269	1
FOXF2	1	0.189866	0.182654	0.0753503	0.796276	1
CEBPG	1	-0.0500035	0.459363	-0.0504348	0.796276	1
RBPJ	1	0.0534591	0.439178	-0.0338487	0.796276	1
MTF1	1	0.0672954	0.426876	0.0552089	0.796276	1
DMRT3	1	-0.221169	0.22502	-0.083235	0.795212	1
TCF3	1	-0.151423	0.212925	0.0507814	0.794452	1
KLF11	1	-0.117318	0.345377	0.07854	0.794452	1
IRX6	1	-0.4027	0.047157	-0.11014	0.794285	1
TOPORS	1	0.0602641	0.457947	0.0733063	0.793432	1
KLF9	1	0.145109	0.259157	0.0530652	0.793159	1
FOXF1	1	-0.249486	0.275694	-0.129666	0.792949	1
ZBTB7B	1	0.0893419	0.39863	0.0664768	0.792893	1
ZNF740	1	-0.0885198	0.379444	0.0545821	0.791175	1
VAX1	1	-0.262825	0.278322	0.110261	0.791169	1
TBX18	1	-0.0289519	0.518248	-0.043244	0.790043	-0.103
PAX3	1	-0.123911	0.359637	-0.0597263	0.789651	1
GRHL1	1	0.0779244	0.445489	-0.0597324	0.78867	1
ZNF410	1	0.173926	0.160287	0.048741	0.78862	1
TWIST2	1	0.0895417	0.479394	0.0909552	0.787392	1
ARNT2	1	-0.0213533	0.546559	-0.0587619	0.787071	1
HEYL	1	-0.284898	0.128173	0.089238	0.786966	1
FOXJ2	1	0.0124265	0.56384	-0.0802478	0.78682	1
LMO2	1	-0.665448	0.0441645	-0.192865	0.785185	1
ZNF75A	1	-0.106886	0.36525	-0.0594403	0.785112	1
TFCP2L1	1	-0.248246	0.159636	0.0788918	0.78368	-0.01
PAX9	1	0.0655652	0.466279	-0.0787291	0.782037	1
THAP1	1	0.237284	0.16531	-0.134454	0.780775	-0.431
RARG	1	-0.0309774	0.520847	-0.0844414	0.780399	1
PITX2	0.962769	0.0377163	0.510738	-0.0814369	0.779836	1
TFE3	1	0.333511	0.00734682	0.0746735	0.776557	1
MEIS3	1	-0.213223	0.221658	0.084562	0.776557	1
STAT2	1	0.0146281	0.561102	-0.0942343	0.776557	1
PDX1	1	-0.162798	0.389972	-0.177076	0.774217	1
KLF6	0.559566	0.262796	0.0400746	-0.0669792	0.772867	1
TWIST1	1	-0.0133258	0.562248	0.0884038	0.772867	-0.045
STAT5B	1	0.102868	0.321083	-0.0566415	0.772867	1
TEAD1	1	-0.075334	0.410727	-0.058717	0.772567	1
LHX9	1	-0.492281	0.0951362	-0.181103	0.771894	-0.447
MNX1	1	0.217956	0.0934389	0.0788201	0.771178	1
ALX4	1	-0.293575	0.0952071	-0.0901713	0.770415	1
PKNOX2	1	-0.172298	0.366308	0.0974088	0.769546	1
IRX5	1	0.256497	0.195631	0.175871	0.768732	1
ETV4	1	0.00877268	0.569176	0.112745	0.768636	1
IRX3	1	-0.125167	0.31218	-0.168117	0.768407	1
CLOCK	1	0.0560559	0.45331	-0.0689053	0.767754	-0.055
FOXP4	1	-0.11674	0.348985	0.0719591	0.76769	-0.03
NR4A3	1	0.104553	0.468391	-0.154805	0.767525	-0.065
ZNF274	1	-0.0418019	0.485831	-0.0636791	0.766489	1
MYC	1	-0.550361	7.27533e-07	-0.078118	0.76636	1
TBX1	1	-0.26809	0.110436	0.0989496	0.765185	1
ZNF263	1	-0.0394531	0.487152	0.0626842	0.764004	1
NR5A2	1	-0.191618	0.31308	-0.10522	0.76355	-0.13
KLF15	1	-0.349077	0.013139	0.0740318	0.763477	1
PPARD	1	0.0402828	0.511905	0.0832259	0.762906	1
STAT3	1	0.0647907	0.414906	0.0676112	0.762816	1
DBP	1	-0.100504	0.405159	-0.124021	0.761276	1
CDX2	1	-0.091073	0.400826	0.155567	0.759422	-0.275
PATZ1	1	-0.205288	0.157296	0.114171	0.75902	1
TEF	1	0.215928	0.256969	-0.111659	0.75902	1
ELK4	1	0.029412	0.532321	-0.0990261	0.7581	-0.04
AHR	1	0.208114	0.131526	-0.083621	0.75808	1
NFIX	1	-0.304449	0.0846278	0.0942631	0.757797	-0.055
MAFB	1	-0.424657	0.0191087	0.214533	0.757782	-0.179
NR4A2	1	0.0047091	0.576021	-0.137017	0.757488	1
HOXC13	0.962769	0.0636422	0.441961	0.1395	0.757279	1
TCF7L1	1	-0.0912301	0.449116	0.108037	0.757279	1
RUNX1	1	-0.136988	0.268121	-0.0659535	0.757279	1
FOXE1	1	-0.347496	0.100369	-0.176215	0.757279	-0.266
ZNF384	1	-0.0493722	0.472168	-0.0785338	0.756511	1
ISL2	1	0.0089772	0.565596	0.109294	0.755792	1
NFATC3	1	0.0527069	0.454541	0.0699093	0.755352	1
KLF4	0.559566	0.197921	0.243533	-0.193547	0.753723	1
USF1	1	0.023947	0.532752	0.112983	0.753723	1
BCL11A	1	0.0962355	0.374588	0.0730554	0.753462	1
MEIS2	1	0.0931302	0.358764	0.0657262	0.750518	1
NPAS1	1	-0.189895	0.168692	0.0958609	0.750459	1
FOXB1	1	0.130041	0.398976	0.145883	0.750406	1
NRF1	1	-0.0658746	0.439645	-0.0677177	0.748858	1
RARB	1	0.152362	0.323907	0.0900868	0.74866	1
SP4	1	-0.256408	0.0812342	-0.0925521	0.748433	1
UBP1	1	0.0110392	0.557355	0.0686624	0.748433	1
NAIF1	1	-0.102226	0.398393	-0.131401	0.747532	1
CIC	1	0.0806562	0.458987	0.114971	0.746893	1
ZNF350	1	0.434806	0.0491522	0.131683	0.745294	1
ELF1	1	0.00461708	0.572168	-0.079625	0.744884	-0.132
CTCF	1	-0.0643702	0.422252	-0.0757121	0.74328	1
SOX12	1	0.0070464	0.569727	0.135637	0.74328	1
THRA	1	-0.157446	0.215037	0.0932597	0.742248	1
TFCP2	1	-0.0670723	0.405426	-0.068899	0.740787	1
HOXA7	1	0.24512	0.26808	0.255358	0.740653	1
NPAS3	1	0.244122	0.338504	0.156935	0.739842	1
GATA3	1	-0.260327	0.106002	-0.108114	0.739427	-0.16
KLF16	1	-0.0426605	0.48273	0.104477	0.739427	1
SIX4	1	-0.0885158	0.387443	-0.102503	0.738332	1
GABPA	1	-0.023584	0.533315	-0.0947988	0.738236	1
HOXD10	1	-0.00726266	0.568618	-0.100544	0.73714	1
MEF2C	1	0.0491687	0.481832	-0.0843193	0.735974	1
CREM	1	0.205191	0.148121	0.0910444	0.735974	1
NRL	1	0.303688	0.243397	0.179482	0.735974	1
HEY1	1	0.0795331	0.407327	-0.184898	0.734753	1
TFEB	1	0.148322	0.334218	0.124866	0.734645	1
ZNF423	1	-0.346476	0.173311	-0.13566	0.731775	-0.01
ARID3A	1	0.146841	0.295556	0.133502	0.730322	1
SMAD4	1	-0.0674287	0.409433	-0.0806206	0.729913	1
E2F6	1	0.171353	0.212596	0.101816	0.729522	1
TFAP2C	1	-0.345312	0.0621746	0.180496	0.729324	1
BHLHE41	1	-0.130164	0.262819	0.134961	0.729324	1
MBD2	1	0.253199	0.0633247	0.0927686	0.729324	-0.17
HOXA11	1	0.145825	0.204589	0.11199	0.728664	1
NR2F2	0.962769	-0.00431097	0.572168	-0.0894809	0.728268	-0.303
SMARCC2	1	-0.10073	0.374813	-0.105287	0.727974	1
NFE2L3	1	-0.102221	0.352187	0.130328	0.726238	-0.016
TFAP2A	1	-0.0570949	0.433718	0.0782172	0.725851	1
ZNF143	1	-0.218287	0.175544	-0.129322	0.725851	1
FOXO4	1	0.0263559	0.533653	-0.16951	0.725851	1
PBX3	0.562047	0.0294086	0.522377	0.0883652	0.725261	1
GMEB2	1	-0.0907599	0.376883	-0.09437	0.724316	1
NFE2L1	1	0.00918892	0.563052	0.104773	0.72392	1
NKX2-1	1	0.0525095	0.494202	-0.311484	0.723855	1
SP6	1	-0.339729	0.173621	-0.359667	0.723642	1
GATA6	1	-0.0255864	0.535481	0.110103	0.720224	-0.101
DLX1	1	0.0044492	0.573433	-0.168011	0.720224	1
LIN54	1	0.0163078	0.551085	-0.0977793	0.719993	1
WT1	1	-0.249229	0.188332	0.149693	0.718158	1
FOXC1	1	0.0967796	0.369859	0.120232	0.717225	1
HOXB3	1	-0.137623	0.286292	-0.10819	0.716133	1
ETS2	1	-0.00300332	0.574861	0.0911641	0.7161	1
HSF4	1	0.155138	0.414789	0.218635	0.716044	1
ZNF75D	1	-0.153094	0.268096	-0.125521	0.713495	1
PLAG1	1	-0.180361	0.281751	-0.178591	0.713454	-0.081
MLX	1	0.0240816	0.526988	0.159767	0.71288	1
SRF	1	0.157184	0.213583	0.121179	0.71288	1
SOX4	1	0.0230327	0.533056	0.141558	0.711397	1
ZIC5	1	-0.279515	0.0392393	-0.13063	0.706499	-0.095
YY1	1	-0.20032	0.0773981	-0.0862857	0.704066	1
MECOM	1	0.0484388	0.490228	-0.106128	0.703112	1
FUBP1	1	-0.0294002	0.512019	-0.0989466	0.702916	-0.292
BCL6	1	-0.157316	0.312212	-0.155981	0.702263	1
PBX1	1	0.0731831	0.406454	-0.0979475	0.701981	1
NPAS2	1	-0.288928	0.173489	-0.143494	0.701526	1
GFI1	1	-0.451364	0.0145485	-0.182451	0.700346	-0.135
ZBTB1	1	0.175903	0.184629	0.129433	0.692018	1
ELF4	1	-0.215609	0.187937	-0.159454	0.691142	-0.111
ZBTB6	1	0.0288597	0.534829	0.20891	0.691142	1
GLI2	1	0.146973	0.316706	0.128115	0.691058	1
CREB3	1	0.209298	0.193642	-0.288546	0.691058	1
IRF8	1	-1.18489	1.46884e-09	-0.251814	0.691058	-0.232
POU3F3	1	-0.0433827	0.490403	0.242925	0.691058	1
NKX2-5	1	0.304778	0.0778394	0.274576	0.690714	1
KLF10	1	0.397415	0.00407294	0.191974	0.689935	1
EMX1	1	-0.329888	0.145195	0.298926	0.689902	-0.048
ARID5B	1	-0.0130294	0.556998	-0.113855	0.688586	1
FOXA1	1	0.0101767	0.563002	0.209568	0.686946	1
PKNOX1	1	-0.0417128	0.493485	-0.104795	0.68683	1
EMX2	1	0.0484333	0.508566	-0.284391	0.685871	1
ZKSCAN4	1	0.156463	0.319565	0.187007	0.685643	-0.181
MXI1	1	0.0914381	0.341765	0.113694	0.683835	-0.121
ZBTB4	1	0.141619	0.282745	0.128656	0.683835	1
CUX2	1	-0.364388	0.0796953	-0.151153	0.683812	1
HES1	1	0.156848	0.226236	0.200729	0.683812	1
GATA4	1	-0.086287	0.407789	0.127977	0.683812	1
ATF1	1	0.275671	0.0851329	0.14668	0.682821	1
ZNF219	0.962769	0.185391	0.171797	0.157864	0.68201	1
ENO1	1	-0.125698	0.327524	0.108503	0.680879	1
ZBTB47	1	0.0780422	0.414619	0.142255	0.67879	1
IRF3	1	0.20729	0.0899829	0.160177	0.67879	1
STAT4	1	-0.546306	0.0500633	-0.279032	0.678536	1
PBX2	1	0.0590403	0.433924	0.176815	0.674953	1
CEBPA	1	0.0344326	0.51605	-0.22234	0.674953	1
FOXM1	1	0.0329988	0.507496	0.132018	0.672873	1
TBP	1	0.00182601	0.577286	-0.142878	0.672504	1
TBX3	1	0.0424099	0.493694	0.161467	0.667647	1
GMEB1	1	-0.102457	0.369154	-0.135744	0.665392	1
FOXO1	1	-0.182361	0.160626	-0.116236	0.664918	1
FOXK2	1	0.0378888	0.494375	0.128108	0.661411	1
GLIS2	1	0.166677	0.397531	0.273252	0.660902	1
MAX	1	0.129731	0.290995	0.138074	0.660229	1
ATF2	1	0.0560948	0.461029	-0.128957	0.659124	1
HOXA1	1	-0.00878017	0.569176	0.427251	0.659064	1
HNF4G	1	0.133101	0.444043	0.275363	0.659064	1
EGR1	1	0.183554	0.36525	0.457341	0.658874	1
YBX1	1	0.0063301	0.570718	0.153616	0.658146	1
MSX2	1	0.25469	0.105791	-0.286647	0.655164	-0.119
RXRA	1	-0.129117	0.405281	0.227264	0.655164	-0.051
HIC1	1	0.290153	0.27037	0.391791	0.654629	1
E4F1	1	0.0349772	0.504762	0.20958	0.653283	1
ZNF232	1	-0.0469634	0.499298	-0.201132	0.649559	1
HHEX	1	-0.0998105	0.388046	-0.286416	0.646887	1
ARID3B	1	-0.136881	0.330838	-0.175374	0.646887	1
SMARCC1	1	-0.189934	0.120716	-0.123942	0.646705	1
NR4A1	1	0.292327	0.0555626	0.183916	0.642263	1
BHLHE40	1	0.395065	0.00426235	0.182907	0.640049	1
RARA	1	-0.294964	0.079352	-0.185868	0.639152	1
FOXK1	1	-0.31565	0.0923745	-0.199664	0.637974	-0.01
DNMT1	1	-0.217117	0.105299	-0.154229	0.637759	1
IRF6	1	-0.123602	0.408201	-0.374913	0.636973	-0.063
ZBTB7A	1	0.0490748	0.462706	0.129801	0.636018	-0.01
HES2	1	0.277463	0.277905	0.344866	0.629435	1
RELA	0.559566	-0.234841	0.113531	-0.198671	0.629435	-0.222
MECP2	1	-0.0984524	0.35867	-0.146693	0.628168	-0.089
NFYA	1	-0.170634	0.154498	-0.164144	0.626719	-0.188
BARHL2	1	-0.0656404	0.468771	-0.31685	0.626456	1
SREBF1	1	0.130298	0.277079	0.166233	0.626191	1
PROX1	1	-0.147731	0.296586	-0.198312	0.624508	-0.156
TBX19	1	-0.432897	0.128173	-0.346629	0.623197	1
EPAS1	1	-0.519923	0.00996575	0.267985	0.622144	-0.01
ARNTL2	1	0.111272	0.315935	0.14141	0.621501	-0.141
TBX2	1	-0.0663745	0.466279	0.215831	0.62128	1
HOXB7	1	0.107926	0.408201	0.210776	0.618139	1
OSR1	1	-0.471353	0.0590871	-0.404622	0.616997	-0.115
TCF7	1	-0.351353	0.0229875	-0.208675	0.616446	1
ZNF524	1	0.355449	0.0840959	0.376209	0.613954	1
BACH2	0.962769	-0.275826	0.0963362	-0.166942	0.613279	1
RFX1	1	0.119652	0.345222	0.183063	0.611433	1
ESRRA	1	-0.257736	0.0773981	0.219768	0.605527	1
HIVEP1	1	-0.104529	0.409433	-0.202258	0.603675	1
SOX13	1	0.0531233	0.487048	0.196834	0.603675	1
ZNF589	1	-0.111873	0.369671	-0.1828	0.603675	1
IKZF4	0.962769	0.0288405	0.541508	-0.258989	0.600639	1
HMGA1	0.962769	-0.0456483	0.481832	0.189158	0.599319	1
KLF12	0.559566	-0.0571185	0.482957	-0.177872	0.598093	1
NFKB1	0.565889	-0.11433	0.316361	-0.167129	0.597721	1
ATF5	1	-0.209086	0.281206	-0.404396	0.597721	1
MYPOP	1	0.478838	0.00798414	0.277141	0.596761	1
PURA	1	0.0799987	0.420494	-0.301992	0.596627	1
NFATC4	1	0.39761	0.0205652	0.250276	0.594502	1
PPARG	1	0.196339	0.138941	0.181253	0.593455	1
SOX5	1	-0.265695	0.214583	-0.24904	0.593245	1
POU3F2	1	-0.213169	0.115613	-0.358548	0.591528	-0.223
ZFX	1	-0.0502983	0.472375	-0.191436	0.591438	1
ALX1	1	0.192326	0.254324	0.275313	0.590328	1
ZBTB33	1	-0.169479	0.129269	-0.213345	0.588989	1
HOMEZ	1	-0.242875	0.0977558	-0.18529	0.588626	1
CREB1	1	-0.177467	0.154472	-0.158186	0.58755	-0.112
ARNTL	1	-0.0242567	0.553114	-0.27179	0.58755	-0.186
HEY2	1	0.192018	0.195194	0.260745	0.583036	1
NFIA	1	-0.0723853	0.437211	-0.179299	0.582913	-0.245
HOXB2	1	0.131466	0.346205	0.341385	0.582821	-0.15
HOXD3	1	-0.137204	0.40266	-0.271722	0.580725	-0.115
HOXC11	1	0.369332	0.0654576	0.394172	0.579166	1
BPTF	1	-0.0965657	0.354339	-0.166928	0.579056	1
RFX6	1	-0.437485	0.0699143	-0.315266	0.577397	1
BRCA1	1	-0.0490515	0.466566	-0.170825	0.573256	1
RXRB	1	0.143966	0.208236	0.226849	0.566111	1
DDIT3	1	-0.0997023	0.385094	-0.38826	0.565217	1
CREB5	1	-0.0157535	0.556998	-0.210571	0.563899	-0.055
IRF9	1	0.0717366	0.492402	0.380628	0.562058	1
OLIG2	1	-0.547422	0.00221048	-0.489636	0.561688	1
MYBL2	1	0.213082	0.103663	0.182971	0.56097	1
RORA	1	-0.245664	0.12848	-0.186374	0.555831	-0.171
GLI3	1	-0.0969701	0.413532	-0.212305	0.555831	1
MEF2D	1	0.135397	0.312958	0.220351	0.555831	1
PRDM16	1	-0.555983	0.00260169	-0.23957	0.555831	1
HSF1	1	0.165907	0.194654	0.226537	0.555831	1
DLX5	1	0.0309743	0.543614	0.474199	0.555768	1
ETS1	1	-0.057848	0.478548	-0.261786	0.555768	-0.603
FLI1	1	-0.663833	0.0023451	-0.263836	0.555768	1
ATF4	1	-0.0847508	0.386945	0.27162	0.553977	1
FOXJ3	1	-0.144554	0.217649	-0.162733	0.553977	1
HOXD13	0.962769	0.110956	0.291606	-0.434067	0.552209	1
SMAD3	1	-0.199368	0.153006	-0.198416	0.550842	-0.02
SIM2	1	-0.498254	0.000471859	-0.204203	0.547711	-0.097
GLIS3	1	-0.138383	0.401612	-0.304878	0.540646	-0.086
BATF3	1	0.213925	0.209643	0.301127	0.540646	1
E2F8	1	-0.202121	0.197221	-0.254282	0.533364	1
ZBTB42	1	0.108958	0.432666	0.527827	0.533364	1
E2F1	1	0.220551	0.057851	0.204645	0.533014	1
OSR2	1	-0.0811529	0.45331	0.402911	0.529683	1
TCFL5	1	-0.0233095	0.535481	0.195162	0.525841	1
RUNX3	1	0.0252776	0.533653	0.23255	0.525692	1
HAND2	1	-0.0340137	0.536143	0.473088	0.525529	1
PAX6	1	-0.116875	0.33249	-0.251315	0.525495	-0.085
FOXA3	1	-0.686197	0.0482424	-0.623233	0.525495	1
SIX5	1	-0.114408	0.341715	0.324704	0.525495	1
BARX2	1	0.305667	0.0332411	0.225171	0.522739	1
ARNT	1	0.120261	0.278427	-0.192737	0.522157	1
RFX5	1	-0.0789876	0.385428	-0.242634	0.520828	1
POU4F1	1	0.0220384	0.543543	-0.474087	0.513324	-0.27
IRF4	1	-0.948106	0.00123685	-0.65478	0.513091	1
CREB3L2	1	-0.231825	0.0960506	-0.210177	0.508631	-0.02
RFX7	1	-0.0806411	0.412356	-0.194396	0.507272	-0.096
NR6A1	1	-0.185454	0.208165	-0.203624	0.507249	1
MAFK	1	-0.264189	0.0542667	0.30285	0.506305	1
MAF	1	0.101614	0.355509	-0.260594	0.50412	1
GBX1	1	-0.141109	0.439467	0.499613	0.50327	1
ELF2	1	-0.0216492	0.53585	-0.196105	0.503167	1
PPARA	1	-0.671959	0.00367472	-0.362231	0.503167	-0.02
FOXA2	1	0.635213	0.00120421	0.571621	0.497666	1
HIVEP3	1	-0.355031	0.164191	-0.315582	0.497247	1
KLF3	0.559566	-0.084234	0.371036	-0.204197	0.490116	-0.39
NFATC2	1	-0.700119	0.00705306	-0.345449	0.487224	-0.099
RUNX2	1	-0.319159	0.127195	-0.271917	0.485992	-0.156
HOXD8	1	0.213799	0.204589	0.576846	0.48201	1
LCOR	1	-0.157034	0.265122	-0.231649	0.48201	-0.058
NFAT5	1	-0.0819049	0.405083	-0.238932	0.473173	-0.032
MEF2A	1	-0.29437	0.0187541	-0.206853	0.465668	-0.231
SMAD2	1	-0.219446	0.0699785	-0.192262	0.46539	-0.407
HMX1	1	-0.00758815	0.569796	0.385788	0.462029	1
ELK1	1	0.0582264	0.441996	0.27496	0.46045	1
ESRRB	1	-0.700387	0.00199761	-0.338541	0.458642	1
SMAD9	1	-0.468154	5.20211e-05	-0.21769	0.455914	-0.163
HOXA13	0.962769	-0.239279	0.0442022	-0.27916	0.45481	1
NR1D1	1	-0.0498047	0.511905	-0.417748	0.452229	1
SP3	1	-0.0737138	0.404987	-0.218367	0.449287	-0.174
SIM1	1	-0.356806	0.0205229	-0.287456	0.445367	1
MYBL1	1	-0.178247	0.207687	-0.302238	0.445367	-0.227
PRDM4	1	-0.06907	0.404725	-0.214999	0.437471	1
DLX4	1	-0.0849285	0.441996	0.575608	0.434769	1
MGA	1	-0.363649	0.0166195	-0.26524	0.434149	-0.01
ZEB1	1	-0.124126	0.265122	-0.207477	0.428646	1
KLF7	0.559566	-0.0205944	0.553571	-0.330313	0.4277	-0.03
CEBPE	1	0.0706851	0.397854	0.369255	0.426199	1
IRF2	1	0.16567	0.293897	0.29926	0.414819	1
ZNF148	0.562047	-0.183866	0.147207	-0.406157	0.391582	-0.132
NR2F6	0.962769	0.142548	0.2358	0.412082	0.389584	1
REL	0.559566	-0.361989	0.0184992	-0.326509	0.381257	-0.039
HMG20B	1	0.386935	0.00039113	0.345772	0.370732	1
RELB	1	0.154765	0.411652	0.597236	0.370732	1
REST	1	-0.271412	0.0510685	-0.316063	0.370352	-0.11
MAZ	0.620924	0.128004	0.281425	0.33149	0.370352	1
NR3C2	1	-0.210484	0.153668	-0.265524	0.367625	-0.093
ZKSCAN1	1	-0.276932	0.029675	-0.259613	0.360897	-0.096
CENPB	1	0.316788	0.0117893	0.432806	0.360897	1
ZFHX3	1	-0.415266	0.114667	-0.472173	0.360897	1
BCL11B	1	0.105093	0.393354	0.313752	0.356657	1
NR3C1	1	-0.101059	0.300982	-0.214955	0.355517	1
NR1H3	1	-0.419296	0.057851	-0.409499	0.354446	-0.17
MESP1	1	0.18166	0.381372	0.908068	0.354446	1
PITX1	0.962769	0.418476	0.00378986	0.503749	0.343689	1
FOXP2	1	-0.225189	0.099022	-0.258704	0.341517	-0.02
IRF5	1	-0.0986242	0.391376	0.401318	0.340699	1
SOX9	1	-0.493192	0.00393042	-0.573998	0.338666	-0.181
DMRTA2	1	-0.569837	0.0221437	0.751797	0.338498	1
HMBOX1	1	-0.357035	0.0724748	-0.334389	0.337281	1
E2F3	1	-0.30318	0.00843022	-0.228666	0.322698	-0.099
STAT1	1	-0.21484	0.0708984	-0.298528	0.322698	-0.13
ZFHX2	1	-0.403127	0.101301	-0.494399	0.322698	1
HBP1	1	-0.529374	0.000307461	-0.376457	0.321376	-0.332
TCF12	1	-0.242491	0.0578564	-0.260112	0.320679	-0.313
PAX5	1	-1.08547	9.84398e-05	-0.626996	0.304738	1
CEBPZ	1	0.0162783	0.553361	0.356692	0.302331	1
TFAP4	1	0.19864	0.114566	0.376287	0.295763	1
NR1H2	1	0.31742	0.0153239	0.311912	0.283262	1
EN2	1	-0.953159	3.25355e-14	-0.421575	0.273544	-0.386
RFX3	1	-0.356629	0.0459	-0.402459	0.271457	-0.048
FOSL2	0.962769	-0.306351	0.110803	-0.51393	0.265478	-0.4
TBX20	1	-0.787888	0.0116733	-0.687009	0.254997	-0.104
NFIC	1	0.217018	0.0861769	0.326243	0.252887	1
FOXN2	1	-0.374948	0.0289161	-0.403294	0.250129	1
THRB	1	-0.23452	0.0792904	-0.305167	0.216158	-0.063
SP1	1	-0.303168	0.0515847	-0.404762	0.216158	-0.266
EP300	1	-0.368878	0.0205027	-0.379126	0.207523	1
NR2C2	1	-0.206953	0.260055	-0.412836	0.202427	-0.13
USF2	1	0.253134	0.0689024	0.396076	0.193882	1
MITF	1	-0.770421	2.26258e-05	-0.480587	0.184341	-0.255
MAFA	1	0.246556	0.287241	0.871695	0.170307	1
ZNF35	1	-0.206016	0.219824	-0.551369	0.13158	-0.026
HOXD9	1	0.112932	0.327694	0.737824	0.116477	-0.297
MEIS1	1	-0.298338	0.0705351	-0.422871	0.116477	-0.41
ETV3	1	-0.427651	0.00102867	-0.440565	0.114481	-0.34
NFYC	1	-0.198669	0.113206	-0.348648	0.102892	-0.168
ETV1	1	-0.557493	0.0147165	-0.712628	0.101151	-0.097
SOX6	1	-0.460605	0.0774609	-0.581608	0.0911193	-0.033
E2F2	1	-0.525854	0.000237076	-0.459774	0.0753129	-0.219
TFDP1	1	0.160168	0.185057	0.379816	0.0699569	1
FOXO3	1	-0.449445	7.53928e-05	-0.358683	0.062615	-0.259
SMAD1	1	-0.370549	0.029959	-0.51064	0.0621978	-0.288
TCF7L2	1	-0.440177	0.00228779	-0.45327	0.0303047	-0.292
BACH1	0.962769	-1.11465	7.42523e-23	-0.975094	0.0280095	-0.441
NFIB	1	-0.323326	0.00980272	-0.441878	0.0108344	-0.152
POU2F1	1	-0.320382	0.0122244	-0.491971	0.00430565	-0.03
NR1D2	1	-0.593644	5.36027e-07	-0.761974	0.00380875	-0.178
CUX1	1	-0.748143	1.07596e-07	-0.665023	0.00355188	1
HIF1A	1	-0.419944	0.000100696	-0.580223	0.000474478	-0.239
TET1	1	-0.881828	4.92897e-07	-0.844663	0.000235214	-0.08
RREB1	0.962769	-0.637154	0.000237076	-0.826327	0.000178801	-0.105
ELK3	1	-0.896	4.53258e-12	-0.806424	0.000120972	-0.227
MYB	1	-1.17978	2.58752e-14	-0.874401	8.34166e-05	-0.4
HIVEP2	1	-0.694525	3.50085e-05	-0.841358	4.72645e-05	-0.317
SMAD5	1	-0.937374	3.61017e-15	-0.905881	3.46314e-08	-0.245
ZNF652	1	-1.08975	2.85683e-08	-1.18329	3.11651e-08	-0.7
ARID2	1	-0.754176	4.64773e-09	-0.903048	3.70472e-09	-0.584
TCF4	1	-0.843285	2.80576e-14	-0.849974	4.63455e-10	-0.481
CBFB	1	-0.871761	2.10438e-17	-0.916337	1.89369e-11	-0.303

## Sheet: miR-302_up
Transcription factor	Enrichment (Adj. P-value)	RNA-seq log2(miR/control)	RNA-seq q-value	CARP log2(miR/control)	CARP q-value	Context++ score
FOXP1	1	-0.174064	0.153887	0.0023576	0.994993	-0.142
IKZF4	1	-0.0843438	0.474888	0.00442451	0.994993	1
SMAD3	1	-0.00738097	0.58526	-0.00148203	0.994993	-0.02
ZNF282	1	-0.0423353	0.496272	0.00252917	0.994993	1
ZBTB42	1	0.344217	0.066492	0.00452943	0.994993	1
EPAS1	1	0.522975	0.00553786	-0.00435641	0.994894	-0.043
FOXN3	1	0.100579	0.335368	0.00290037	0.994563	1
HOXA3	1	-0.0959962	0.411447	-0.00391201	0.994563	-0.066
PROX1	1	0.29259	0.0772306	-0.00466726	0.994563	-0.093
HIVEP3	1	-0.30624	0.216033	-0.00466977	0.994563	-0.085
RXRA	1	0.123113	0.395445	-0.00474722	0.994563	1
KLF5	1	-0.139392	0.270357	-0.00642878	0.994119	1
KLF6	1	0.116762	0.314658	0.00602834	0.994051	-0.077
CIC	1	0.0131998	0.576539	-0.0125431	0.994051	1
CDC5L	1	-0.00252489	0.596918	0.0115791	0.994051	-0.027
GMEB2	1	-0.0519164	0.487616	0.0145035	0.994051	1
HBP1	1	-0.0305435	0.545395	-0.0115779	0.994051	-0.175
BACH2	1	-0.133818	0.327077	-0.0120755	0.994051	1
NR2E1	1	-0.682056	0.0121511	-0.014098	0.994051	-0.28
STAT1	1	-0.128363	0.214603	-0.0104808	0.994051	1
TFAP2E	1	0.353185	0.283562	0.0174994	0.994051	1
BCL11A	1	0.0449477	0.509647	0.0122167	0.994051	1
HOXC13	1	0.0505367	0.4857	-0.0301892	0.994051	1
ATF4	1	-0.0238059	0.544367	-0.0141871	0.994051	1
IRF5	1	-0.0817881	0.484173	-0.00896249	0.994051	-0.219
MNX1	1	0.172961	0.178706	0.0185593	0.994051	1
DNMT1	1	-0.0555567	0.465628	0.0116255	0.994051	1
ARNTL	1	-0.370569	0.102136	-0.0250067	0.994051	1
JDP2	1	-0.0333286	0.562907	-0.0123554	0.994051	-0.02
TP53	1	-0.0598963	0.429476	0.00831052	0.994051	1
ZBTB7B	1	0.348031	0.0299204	0.0296242	0.994051	1
HESX1	1	-0.105829	0.525408	-0.022407	0.994051	1
NKX3-1	1	-0.170497	0.295568	0.0375762	0.994051	-0.114
SP2	1	0.0962834	0.381977	0.00980141	0.994051	-0.02
FOXB1	1	0.124949	0.438417	-0.0276359	0.994051	-0.514
HINFP	1	0.101419	0.385442	-0.00777949	0.994051	1
FOXO6	1	0.275733	0.191955	0.0185536	0.994051	1
TEAD3	1	0.237997	0.146371	0.0258527	0.993913	-0.04
NFKB2	1	0.193401	0.217194	-0.0344384	0.993913	1
ZNF384	1	0.0300474	0.541431	0.0183482	0.993913	-0.02
FOXE1	1	-0.163068	0.33754	0.0455092	0.993913	-0.02
ZNF350	1	0.207197	0.312697	-0.029213	0.993913	1
DLX2	1	-0.140983	0.225507	0.0281982	0.993686	1
NR3C2	1	-0.115079	0.359798	-0.018644	0.993686	1
HEY1	1	0.0620614	0.473757	0.0428761	0.993686	1
FOXF2	1	0.086901	0.374865	-0.0307362	0.993602	-0.228
POU3F3	1	-0.0541138	0.495693	0.0422535	0.993602	1
E2F4	1	-0.00115918	0.598725	0.0223281	0.993602	1
PKNOX1	1	0.00256529	0.597716	0.0216733	0.992873	-0.129
SOX8	1	0.658211	0.0020069	-0.0530379	0.992749	1
DLX6	1	-0.0765927	0.484583	0.0565818	0.992749	1
HSF2	1	0.014075	0.572887	0.0249352	0.992749	1
TFE3	1	-0.0408903	0.492551	0.0314358	0.992749	1
RARB	1	-0.14907	0.366959	0.0328591	0.992749	1
YY1	1	-0.0149658	0.561531	-0.0230349	0.992749	-0.025
TLX1	1	0.0793263	0.437673	-0.0356424	0.992749	-0.245
TFEB	1	0.48981	0.0374118	0.0496458	0.992749	1
KLF9	1	0.0892867	0.385972	0.0228805	0.992749	-0.181
MSX2	1	0.226341	0.146065	0.0464333	0.992749	1
NR2C1	1	0.0912214	0.368981	-0.0327847	0.992749	-0.299
RREB1	1	-0.134391	0.31006	-0.0275938	0.992749	1
IRF1	1	-0.0332103	0.55358	-0.0545093	0.992749	-0.161
NRL	1	0.0831294	0.533325	-0.0577191	0.992749	1
TFCP2	1	-0.00948351	0.579699	-0.0260115	0.992749	-0.061
CREB3L4	1	-0.053476	0.537691	0.0585295	0.992749	1
USF1	1	0.134012	0.221486	0.0377831	0.992749	1
PLAG1	1	-0.0828122	0.477981	-0.052948	0.992749	-0.482
RFX7	1	-0.146983	0.300589	-0.0375784	0.992749	1
PBX1	1	-0.0390364	0.508821	-0.027342	0.992749	-0.116
MITF	1	-0.445891	0.0459948	-0.0486497	0.992749	1
ZKSCAN3	1	-0.0155301	0.580645	-0.0252911	0.992749	-0.02
ZSCAN16	1	0.0861986	0.487081	-0.0569232	0.992749	1
CEBPA	1	0.307833	0.0140985	-0.0480907	0.992749	1
HOXB7	1	-0.0207504	0.560877	-0.0264504	0.992749	1
SIX1	1	0.00244011	0.596456	-0.0468921	0.992441	1
TCF7L2	1	-0.08335	0.402761	0.032739	0.992019	1
AHRR	1	-0.106092	0.463584	0.0774848	0.991697	-0.112
GATA3	1	0.0470842	0.503549	0.0399474	0.991697	1
NR3C1	1	-0.242506	0.0584998	-0.0350388	0.991644	-0.02
DMRT3	1	-0.0764595	0.494718	0.0648071	0.991282	-0.227
ZNF76	1	-0.0704731	0.431865	-0.0344965	0.991282	1
ZBTB7C	1	-0.0999897	0.480436	0.0474696	0.991123	-0.01
NKX3-2	1	-0.00352768	0.598248	-0.0976619	0.990661	1
MYB	1	-0.346828	0.102136	-0.0585474	0.990661	1
SMAD4	1	0.0454349	0.483614	-0.0381333	0.990661	1
FOXA3	1	0.67787	0.0336233	0.10356	0.990661	1
FOSL1	1	-0.0110036	0.593237	0.0921422	0.990661	1
E2F2	1	0.154989	0.196424	-0.0503781	0.990608	-0.294
NFATC3	1	-0.0288307	0.526311	-0.0380171	0.990608	-0.05
MAFK	1	0.255109	0.0464958	0.0559905	0.990209	1
SREBF2	1	0.020953	0.555865	0.0394948	0.990209	1
ELK3	1	-0.382454	0.00386564	0.0492626	0.989929	1
FOXK2	1	0.0514886	0.462938	-0.0388072	0.989929	-0.255
FOXA1	1	0.0243652	0.557657	0.0752202	0.989778	1
ARID5A	1	-0.113683	0.394584	-0.0608952	0.989778	1
TERF2	1	0.0846756	0.414092	-0.0450128	0.989679	-0.02
ELF4	1	-0.0235528	0.552438	0.0484174	0.989223	1
HOXA2	1	-0.0449789	0.558049	-0.144949	0.9887	-0.286
RBPJ	1	-0.0772921	0.358853	0.0367077	0.9887	1
PAX6	1	0.0321199	0.550493	0.0708376	0.988663	-0.11
RUNX3	1	0.144464	0.293257	0.0638222	0.988663	-0.086
RORA	1	-0.0411182	0.53244	-0.048954	0.988663	-0.074
MNT	1	-0.0649777	0.473352	-0.0637152	0.988663	-0.227
GLI2	0.854509	-0.173671	0.280541	-0.0649757	0.988663	1
NFE2L1	1	-0.0307276	0.529791	0.0603444	0.988663	-0.058
TFAP2C	1	0.000628156	0.600092	0.0949849	0.988663	1
HOXA13	1	-0.34725	0.00156747	0.0708136	0.988663	1
SOX6	1	-0.0512557	0.544174	0.069703	0.988663	-0.309
FOXM1	1	-0.0356309	0.511572	-0.0618071	0.988663	1
OTX1	1	-0.216007	0.332466	-0.0955022	0.988663	-0.106
ATF2	1	-0.15677	0.181752	-0.0516329	0.988663	1
IRF6	1	0.437566	0.156641	-0.188848	0.988663	1
KLF12	1	-0.196719	0.127613	-0.0557126	0.988663	-0.093
ELF1	1	-0.0981984	0.353187	-0.0712224	0.988663	1
PAX1	1	-0.948705	0.0124452	0.189363	0.988663	-0.076
CENPB	1	0.228474	0.0388689	0.0812328	0.988663	1
MAX	1	0.158521	0.171596	0.0586949	0.988663	1
FOXP2	1	-0.292666	0.0261273	-0.0473685	0.988663	1
KLF16	1	0.29291	0.0196883	0.0686974	0.988663	1
NPAS1	1	0.0477169	0.537332	-0.105043	0.988663	1
NFATC1	1	0.256468	0.122616	0.0628294	0.988663	1
NR1H2	1	0.0452909	0.494718	-0.0547623	0.988663	1
THAP1	1	-0.105094	0.409886	-0.113837	0.988663	-0.177
PRKRIR	1	-0.01174	0.579755	-0.0702911	0.988663	1
ZIC5	1	-0.0369891	0.523754	0.0633326	0.988663	1
ZFHX3	1	-0.0420037	0.555546	-0.0884502	0.988663	1
MEIS1	1	-0.142353	0.326999	-0.0547801	0.988663	1
HMGA2	1	0.0126822	0.570955	0.0495234	0.988663	-0.149
NPAS3	1	0.0406232	0.571759	0.0843857	0.988663	-0.205
HHEX	1	0.077506	0.453839	-0.0982909	0.988663	1
BACH1	1	-0.00923592	0.580655	0.0923063	0.988663	-0.084
ETS2	1	0.0763919	0.367642	0.0483692	0.988663	1
SIM2	1	0.0554567	0.464189	0.0589044	0.988663	1
ISL2	1	0.00137995	0.598894	-0.0851866	0.988663	1
GFI1	1	-0.308044	0.0930827	0.0860466	0.988663	1
EN1	1	0.512443	0.10311	0.172183	0.988663	1
ZNF35	1	-0.0210095	0.578643	-0.113741	0.988663	-0.035
SMAD1	1	-0.124656	0.397755	0.0678546	0.988663	1
NPAS2	1	-0.0429509	0.552903	-0.0743941	0.988663	1
FOXN2	1	-0.0602665	0.487017	0.0618304	0.988663	1
KLF11	1	0.114346	0.375972	0.106786	0.988663	1
HIC1	1	-0.0327269	0.572333	0.166853	0.988663	1
TGIF1	1	0.152118	0.348936	-0.13579	0.988663	-0.02
SOX12	1	0.306475	0.015256	-0.0817798	0.988663	1
GATA2	1	0.276485	0.131894	0.114617	0.988663	1
POU3F2	1	0.0774366	0.396259	-0.10123	0.988663	1
RFX6	1	-0.1688	0.422697	-0.126548	0.988663	1
PURA	1	0.0164808	0.571803	-0.114549	0.988663	-0.235
LIN54	1	-0.117232	0.300463	-0.0543533	0.988663	-0.02
TCF4	1	-0.273432	0.0464876	-0.0783319	0.988663	1
ETV5	1	-0.821583	0.00537693	0.141426	0.988663	1
PITX2	1	-0.195007	0.182851	-0.0924681	0.986771	1
NFE2L3	1	0.104709	0.343812	-0.0980719	0.986461	1
NFATC4	1	0.305501	0.0970556	0.142992	0.986461	-0.132
SP4	1	0.0270468	0.557733	-0.0908585	0.986461	1
SIM1	1	-0.31556	0.039288	-0.0812186	0.986461	1
KLF7	1	-0.14774	0.360458	-0.094004	0.986461	1
ZNF410	1	0.0408419	0.507084	0.0648219	0.986461	1
NFYB	1	0.0765171	0.395898	0.091486	0.986461	-0.387
HOXD3	1	-0.469876	0.0596119	-0.108435	0.986461	1
RARA	1	-0.115027	0.380791	-0.105541	0.986461	1
ETS1	1	0.539876	0.000518527	-0.0958893	0.986461	1
GMEB1	1	-0.229189	0.108233	0.0789376	0.986461	-0.125
FUBP1	1	-0.0473061	0.514751	-0.0941275	0.986461	-0.2
CDX2	1	0.0706813	0.467563	-0.14892	0.986461	-0.029
STAT3	1	0.152857	0.172618	-0.0702632	0.986461	-0.099
EMX2	1	0.0463456	0.542392	-0.175608	0.986461	1
BPTF	1	-0.0625576	0.461396	-0.0801346	0.986461	-0.02
ID4	1	0.0766106	0.422337	0.13017	0.986461	1
SP6	1	0.652892	0.00626441	-0.20632	0.986461	1
ZNF652	1	-0.0519173	0.508821	-0.0682744	0.986461	-0.092
SIX4	1	-0.0816695	0.40561	-0.0924832	0.985763	1
HOXA11	1	0.129164	0.210653	0.0954044	0.985349	-0.168
E2F3	1	0.0868083	0.323655	-0.0612059	0.985349	-0.031
PRRX1	1	-0.22792	0.244971	0.134583	0.985349	-0.331
SNAI1	1	0.955563	0.00440346	0.240057	0.985349	1
GLIS2	1	0.542375	0.00605615	0.164439	0.985349	1
E2F8	1	0.0198577	0.571644	-0.103309	0.985349	1
EMX1	1	0.140755	0.443594	-0.169226	0.985349	1
PRDM16	1	-0.0631268	0.461523	-0.0850901	0.985349	-0.214
TBX19	1	0.0271913	0.58236	-0.194078	0.985349	1
MAF	1	0.523	3.62289e-06	0.0845995	0.985349	1
FOXJ3	1	0.0377776	0.494601	-0.06817	0.985349	-0.234
ZNF219	1	-0.292006	0.0378231	-0.145452	0.985162	1
YBX1	1	0.139405	0.220361	0.0980527	0.985104	1
TCF3	1	0.0126729	0.574588	0.104987	0.985104	1
REST	1	0.0071975	0.589211	-0.114681	0.985104	-0.289
MECOM	1	-0.150763	0.263868	-0.0966838	0.985104	1
CTCF	1	-0.0222959	0.557648	-0.0864146	0.985104	1
LHX6	1	-0.25114	0.301678	-0.203464	0.985104	-0.432
NFKB1	1	-0.244137	0.0911205	-0.117284	0.985104	1
SMAD5	1	0.0248626	0.538326	-0.0741842	0.985104	-0.044
BCL6	1	-0.490466	0.0372926	-0.15815	0.985104	-0.304
FOXO3	1	-0.187512	0.0760403	-0.0766716	0.985104	-0.03
HOXB3	1	-0.176909	0.155618	-0.089251	0.985104	-0.211
SMAD9	1	-0.260895	0.025297	-0.0846664	0.985104	-0.105
FOXA2	1	0.816249	0.00050638	0.234209	0.985104	1
NR1D1	1	0.134609	0.411001	-0.152584	0.985104	1
IRF3	1	0.12615	0.24747	-0.107534	0.985104	1
BCL11B	1	-0.207238	0.303945	0.12816	0.985104	-0.175
E2F5	1	0.29231	0.0811583	0.10654	0.985104	-0.347
TFAP2A	1	-0.0761719	0.390685	0.0789225	0.985104	1
ETV6	1	0.0672986	0.510537	0.104099	0.985104	1
TCF12	1	-0.136833	0.217194	-0.0849119	0.985104	-0.107
LHX9	1	-0.306628	0.258507	-0.235054	0.985104	1
NR4A2	1	-0.355646	0.173629	-0.193895	0.985104	-0.321
TAL1	1	0.0170625	0.588151	0.208517	0.985104	-0.104
ATF3	1	-0.0117823	0.580019	0.121808	0.985104	1
ZNF202	1	-0.0328026	0.547552	0.116753	0.985104	-0.129
SMARCC1	1	-0.031616	0.52717	-0.0893363	0.985104	1
DDIT3	1	-0.063151	0.508821	-0.196127	0.985104	1
IRX3	1	0.11044	0.31876	-0.204652	0.985104	1
NKX2-5	1	0.480774	9.87221e-05	0.168511	0.985104	1
TFDP1	1	-0.123355	0.220361	0.0702525	0.985104	1
CEBPE	1	-0.0326967	0.51138	-0.152671	0.98508	1
EP300	1	-0.130971	0.382227	-0.146238	0.98508	1
HSF4	1	0.354945	0.216026	0.226893	0.98508	1
DBP	1	0.493678	0.00708087	0.183955	0.98508	1
HLF	1	-0.221752	0.345105	-0.210727	0.98508	-0.259
GLI1	0.854509	-0.0881446	0.543137	-0.345595	0.98508	1
TBP	1	0.0399097	0.512674	-0.123307	0.98508	1
ARID3A	1	0.410955	0.00158462	0.138721	0.98508	1
ATF6	1	-0.0412836	0.490455	0.0851666	0.98508	-0.066
NR4A1	1	0.324502	0.0596119	0.166361	0.98508	1
MEIS2	1	-0.0646272	0.481565	-0.113132	0.98508	1
SOX5	1	-0.383315	0.137869	-0.133285	0.98508	1
PAX3	1	0.104461	0.40256	0.126487	0.98508	1
ESR2	1	-0.208048	0.431519	-0.231994	0.98508	-0.02
RFX5	1	-0.069391	0.38612	0.112745	0.98508	1
SOX13	1	0.213929	0.122614	0.109666	0.98508	1
OSR1	1	-0.010436	0.591455	-0.2433	0.98508	1
KLF10	1	0.101633	0.422244	0.193467	0.98508	1
RUNX1	1	-0.21097	0.102136	-0.092039	0.98508	-0.163
NKX6-1	1	0.0513921	0.526854	-0.223541	0.98508	1
HEYL	1	0.00948778	0.590397	-0.170134	0.98508	-0.123
OSR2	1	-0.0373393	0.550896	-0.192787	0.98508	-0.187
ZBTB49	1	-0.104382	0.487624	-0.182579	0.98508	1
ZNF274	1	-0.157686	0.164922	-0.102147	0.98508	-0.084
IRX5	1	0.308803	0.0879318	0.266906	0.98508	1
SNAI3	1	0.247477	0.386342	0.31992	0.98508	1
MTF1	1	-0.186396	0.157582	-0.10945	0.98508	-0.396
ARID2	1	-0.0632777	0.467289	-0.1169	0.98508	1
ZNF333	1	-0.290926	0.173638	-0.16307	0.985036	-0.18
NFIL3	1	-0.0447948	0.54297	-0.218299	0.983226	1
FOSL2	1	0.0293375	0.54452	0.175723	0.982738	-0.079
MYBL2	1	0.136497	0.217659	0.105173	0.982738	1
ZNF263	1	0.0665186	0.411403	0.101915	0.982567	1
LHX2	1	0.176818	0.297199	0.180441	0.982567	1
NFYC	1	0.121293	0.285739	0.12158	0.982301	1
MZF1	1	0.00888334	0.589229	0.144414	0.982301	1
NFATC2	1	0.296578	0.167128	0.155862	0.982301	-0.046
CEBPZ	1	0.108653	0.310503	0.129094	0.982301	1
PPARG	1	0.164295	0.196424	0.111743	0.982301	1
BHLHE40	1	0.167717	0.210981	0.179222	0.982301	1
ZNF740	1	0.0668325	0.40198	0.116092	0.982301	1
KLF15	1	0.562235	1.4991e-05	0.153492	0.982301	1
RARG	1	0.361197	0.050778	-0.198748	0.982301	1
MAZ	1	0.169393	0.17193	0.200148	0.981953	1
ZBTB1	1	-0.174197	0.176169	-0.140166	0.981953	1
HOXD10	1	-0.185574	0.10075	0.121964	0.981953	1
HEY2	1	-0.293976	0.131026	-0.173645	0.981953	1
THRB	1	-0.435448	0.000746525	-0.121029	0.981953	-0.01
OLIG2	1	-0.0724124	0.486609	0.338068	0.981759	-0.02
ZNF281	1	0.086875	0.363572	0.17038	0.979161	-0.02
GRHL1	1	-0.195673	0.245898	0.146261	0.97826	-0.06
PITX1	1	0.474193	1.8084e-05	0.189721	0.976456	1
REL	1	-0.0439163	0.508195	0.145995	0.976456	-0.04
STAT5B	1	-0.098339	0.317382	-0.111843	0.976456	1
ETV3	1	-0.0610947	0.462374	0.148732	0.975169	1
ZFX	1	-0.434137	0.0193318	-0.198998	0.974107	-0.12
ZNF75D	1	-0.217228	0.130326	-0.147004	0.974107	-0.052
HMBOX1	1	-0.249793	0.220361	-0.165862	0.973362	-0.303
FOXO1	1	-0.109165	0.32745	-0.120954	0.973362	1
ZNF143	1	-0.0157303	0.571654	-0.144703	0.973362	1
NFAT5	1	-0.308049	0.00310963	-0.112779	0.973189	1
TWIST1	1	0.167004	0.279806	0.181292	0.973189	1
PBX3	1	-0.104027	0.331445	0.152283	0.973189	-0.427
ARNT2	1	-0.74393	8.94549e-07	-0.154661	0.973189	-0.02
ETV1	1	-0.799694	0.0746444	-0.450595	0.972611	-0.227
ARNT	1	0.000583434	0.599694	-0.125424	0.972611	1
NR2F6	1	0.412152	0.000430562	0.193137	0.972611	-0.02
POU2F1	1	-0.045708	0.468137	-0.119321	0.972429	-0.101
TCF7L1	1	0.233514	0.271985	0.202147	0.972429	-0.158
VAX2	1	0.350092	0.21239	0.228249	0.970753	1
PAX2	1	0.524418	0.0146626	0.180425	0.969823	1
ZNF32	1	-0.0915715	0.379963	-0.209529	0.969823	1
SREBF1	1	-0.09335	0.33559	-0.163789	0.968745	1
TET1	1	-0.0855359	0.420695	-0.139496	0.967404	-0.219
MEIS3	1	0.561501	0.00942045	0.237279	0.966262	-0.114
GABPA	1	-0.0899224	0.35931	-0.142827	0.966262	1
NR2F1	1	0.390346	0.000262138	0.179626	0.966262	1
MLX	1	-0.069542	0.386838	0.185432	0.965744	1
ZBTB47	1	-0.266511	0.060557	-0.187483	0.965738	-0.356
ZBTB4	1	0.0339595	0.529172	-0.185476	0.965738	-0.034
GLIS3	1	-0.604613	0.0513997	-0.231699	0.965617	-0.43
BHLHE41	1	-0.273239	0.030156	0.221552	0.965617	1
ATF1	1	-0.137088	0.277348	-0.155887	0.965617	1
HOXC11	1	0.253603	0.225008	0.349846	0.965617	1
BATF3	1	0.17126	0.224666	0.17881	0.965617	1
THRA	1	0.0880075	0.357686	-0.167773	0.965617	1
GATA4	1	0.153242	0.241848	0.140569	0.965617	-0.042
NFIC	1	0.141241	0.247935	0.165503	0.965617	1
DLX1	1	-0.220335	0.102136	-0.226506	0.965617	1
ZNF232	1	0.0111709	0.587262	-0.217022	0.965617	1
HOXD8	1	-1.02091	1.04137e-07	-0.403009	0.965617	-0.637
LMO2	1	-0.102209	0.527046	-0.493444	0.962992	1
TEF	1	0.739554	0.00024615	0.233483	0.962718	-0.01
ZBTB3	1	0.131655	0.429759	0.338002	0.962265	-0.062
E2F6	1	0.180374	0.211727	0.162778	0.962258	1
TCF7	1	0.210459	0.146841	-0.214305	0.962241	-0.052
NFE2L2	1	-0.0928038	0.334909	0.125199	0.962241	1
LHX1	1	0.20691	0.320164	0.386456	0.962241	1
TBX3	1	0.108312	0.326761	-0.177071	0.962241	1
TBX20	1	-0.20294	0.403665	-0.318671	0.962241	-0.036
ZBTB6	1	-0.103427	0.398385	-0.267336	0.962241	-0.176
EOMES	1	-0.0764943	0.523694	-0.564794	0.961842	1
MGA	1	-0.209108	0.179877	-0.186742	0.957477	-0.1
CREM	1	0.105639	0.301113	0.133477	0.957069	1
NAIF1	1	0.000422818	0.600418	-0.248306	0.956363	1
ESRRA	1	0.578616	1.4764e-06	0.187696	0.956363	1
TBX18	1	-0.182158	0.105433	-0.149518	0.954094	1
MLXIPL	1	0.56414	0.0509651	0.314054	0.953444	1
XBP1	1	0.00509778	0.590262	-0.201125	0.953444	1
ZIC2	1	0.0366275	0.502098	0.186903	0.950946	1
ZNF524	1	-0.00805573	0.593467	-0.390558	0.950946	1
NR1H3	1	-0.0597128	0.519933	-0.250435	0.948039	1
ALX4	1	-0.139299	0.350336	-0.231227	0.948039	-0.29
CBFB	1	-0.178464	0.0892905	-0.148875	0.948039	-0.169
HES2	1	0.545643	0.146187	0.512343	0.948039	-0.04
KDM2B	1	0.0178437	0.558862	0.15237	0.948039	-0.02
HIVEP1	1	-0.126317	0.377143	-0.199069	0.948039	1
TCFL5	1	0.0925904	0.347112	0.140402	0.948039	1
ZNF423	1	0.501996	0.0260166	0.210095	0.948039	1
NRF1	1	0.143004	0.249014	0.15247	0.948039	1
ID2	1	0.241755	0.0414556	0.297345	0.948039	1
MEF2D	1	0.308471	0.0377033	0.219648	0.948039	1
NR4A3	1	-0.565245	0.0971403	-0.436857	0.948039	-0.372
SOX9	1	-0.00226279	0.598274	-0.330156	0.948039	1
HOXD13	1	0.0805405	0.371357	0.435937	0.948039	1
LEF1	1	-0.158226	0.173325	-0.146466	0.948039	-0.255
IRF8	1	0.145691	0.382227	0.330094	0.948039	-0.12
DMRTA2	1	-0.217364	0.313085	0.409559	0.948039	-0.068
BARHL2	1	-0.25802	0.165929	-0.397998	0.948039	1
CEBPG	1	-0.15444	0.166321	-0.198108	0.948039	1
MECP2	1	-0.1512	0.181768	-0.142288	0.948039	-0.054
HIC2	1	0.425383	0.00317307	0.258621	0.948039	-0.033
SP3	1	-0.136168	0.22454	-0.166023	0.948039	-0.171
SP1	1	-0.0455538	0.487448	-0.165603	0.948039	1
TOPORS	1	0.0696595	0.437088	0.26291	0.948039	1
TEAD4	1	-0.0773718	0.415395	-0.162308	0.948039	1
RXRB	1	-0.290116	0.010912	-0.263938	0.948039	1
HMX1	1	0.324413	0.0540218	0.310501	0.948039	1
DMBX1	1	0.296704	0.314874	0.641908	0.946432	-0.02
UBP1	1	-0.0800357	0.367522	-0.169162	0.94306	1
E2F1	1	-0.0616513	0.447638	-0.233212	0.94234	-0.167
ESRRB	1	-0.447047	0.0795964	-0.262953	0.94234	1
STAT2	1	-0.165477	0.222069	-0.255224	0.941336	1
NR2F2	1	-0.125564	0.219655	-0.188751	0.941336	-0.377
FOXJ2	1	-0.36732	0.00781153	-0.244901	0.941334	-0.216
ZKSCAN4	1	0.0826133	0.486421	0.324355	0.939184	-0.225
ONECUT2	1	-0.028848	0.527484	0.17379	0.937856	1
STAT4	1	-0.628138	0.0384798	-0.43307	0.936985	1
PPARA	1	-0.137954	0.324164	-0.25614	0.936511	-0.235
CREB1	1	-0.264314	0.0850985	-0.238912	0.935754	-0.28
FOXC1	1	0.0746716	0.364042	0.208554	0.935099	1
RFX3	1	-0.408505	0.0183937	-0.233385	0.935099	-0.03
RFX2	1	-0.51082	0.0506508	-0.29848	0.935099	1
PATZ1	1	-0.080803	0.434089	0.26423	0.935099	1
SRF	1	0.19633	0.127043	0.245428	0.935099	1
CLOCK	1	-0.277748	0.0266467	-0.22504	0.935099	-0.534
MYC	1	0.458773	0.00218886	0.34191	0.935099	1
FOXP4	1	0.0162281	0.571893	-0.217229	0.935099	1
IRF4	1	0.140416	0.466812	-0.596598	0.935099	-0.076
CREB5	1	-0.168802	0.156945	-0.192828	0.935099	-0.322
ELK4	1	0.0563098	0.511087	-0.284252	0.935099	-0.369
IRX6	1	-0.366284	0.0725846	-0.441511	0.935099	1
MSX1	1	0.279191	0.0327672	0.393425	0.935099	1
E4F1	1	0.110468	0.281004	0.277997	0.935099	1
SHOX2	1	-0.272487	0.16857	-0.458826	0.935099	1
MYPOP	1	0.301189	0.0609579	0.301678	0.935099	1
FOXO4	1	0.0731946	0.431588	-0.364599	0.935099	1
HSF1	1	0.118179	0.283646	0.259555	0.935099	1
PAX9	1	0.103329	0.374385	-0.247788	0.935099	1
FOXF1	1	-0.420277	0.135209	-0.605192	0.932117	1
DLX5	1	0.0684636	0.525549	0.608546	0.932117	1
POU4F1	1	-0.0745864	0.41853	-0.48833	0.932117	-0.105
MEF2C	1	-0.471215	0.00930465	-0.3027	0.924767	-0.259
HIF1A	1	-0.140649	0.191384	-0.252977	0.924767	-0.191
HOXA1	1	0.390459	0.0388357	0.715905	0.924767	1
EN2	1	0.272447	0.0209885	0.261437	0.924767	1
TWIST2	1	0.3893	0.12205	0.376786	0.924767	1
NR5A2	1	-0.0546741	0.539109	-0.317673	0.92063	1
GLI3	0.854509	-0.289991	0.0343317	-0.214401	0.911096	1
ZNF589	1	0.00832244	0.587556	-0.227717	0.907544	-0.245
SMAD2	1	-0.20983	0.0599734	-0.203275	0.907544	-0.269
BRCA1	1	-0.18937	0.123641	-0.239144	0.906748	-0.02
TP73	1	-0.390612	0.0059851	-0.279948	0.906748	-0.261
HAND2	1	0.0269269	0.571759	0.603609	0.906748	1
ETV4	1	-0.318081	0.0780539	0.426687	0.906748	1
POU6F1	1	0.371375	0.0928046	0.354247	0.905629	-0.27
TFCP2L1	1	0.153411	0.25572	0.321372	0.905	-0.077
PKNOX2	1	0.329384	0.151884	0.313431	0.902959	1
HLTF	1	-0.0202587	0.554404	0.242222	0.902115	1
ZBTB33	1	-0.000574377	0.599531	-0.29264	0.895889	-0.223
NFIX	1	-0.25765	0.0814957	-0.30259	0.895785	1
ZNF75A	1	-0.0905755	0.44376	-0.305918	0.895785	1
ALX1	1	0.101424	0.450179	0.428381	0.895785	1
FOXD2	1	0.431087	0.0474845	0.571023	0.895785	1
ELK1	1	-0.0655806	0.433419	0.325802	0.887966	-0.04
PBX2	1	0.0977851	0.292573	0.352711	0.887966	1
ARID5B	1	-0.363379	0.038919	-0.309786	0.885138	-0.114
FOXK1	1	0.19494	0.156834	0.268568	0.885138	-0.02
GBX1	1	0.594553	0.0364974	0.509327	0.884006	-0.099
HMG20B	1	0.221877	0.102066	0.379274	0.883939	1
PPARD	1	-0.0487761	0.508294	0.282341	0.883939	1
HES1	1	0.146116	0.335743	0.48918	0.883939	1
RFX1	1	0.154648	0.220388	0.293877	0.883939	1
GATA6	1	0.18337	0.142638	0.259019	0.883939	-0.06
FLI1	1	0.64507	0.00058907	0.330863	0.883939	1
ARID3B	1	0.74639	3.64365e-10	0.242684	0.883939	1
MAFA	1	1.22315	0.000178722	0.694495	0.883939	1
TBX1	1	0.31505	0.0915902	0.4043	0.883939	1
USF2	1	0.147646	0.156641	0.251571	0.872758	1
CREB3	1	0.0451226	0.512674	-0.613219	0.872758	1
LHX4	1	0.12938	0.302636	0.296562	0.872758	1
MAFB	1	0.702753	3.28185e-05	0.719146	0.872758	1
IRF9	1	0.415227	0.0771077	0.544698	0.870523	-0.455
HOMEZ	1	-0.13348	0.286673	-0.27209	0.869891	1
NR1D2	1	-0.256635	0.0237452	-0.305259	0.862605	-0.054
RELB	1	0.0671703	0.551983	0.720273	0.858155	1
TEAD1	1	-0.326969	0.0143289	-0.264239	0.858155	-0.174
MXI1	1	0.00270632	0.596358	-0.256473	0.857713	-0.278
ZFHX2	1	-0.615074	0.00210366	-0.405307	0.857713	1
KLF4	1	0.239708	0.205418	-0.659848	0.857713	1
VAX1	1	0.0529875	0.552903	0.647296	0.857713	1
MESP1	1	0.362648	0.200466	0.88646	0.857713	1
KLF13	1	-0.247402	0.070061	-0.369945	0.857713	-0.312
HOXB2	1	-0.0577524	0.451524	0.436785	0.857713	-0.227
MEF2A	1	-0.375909	0.000764044	-0.257008	0.853217	-0.122
ELF2	1	-0.231834	0.0773693	-0.269699	0.853217	-0.253
HMGA1	1	0.376071	0.0022619	0.35421	0.829725	1
E2F7	1	-0.541011	6.74721e-06	-0.301897	0.821957	-0.422
ENO1	1	0.17019	0.213191	0.25448	0.818564	1
ARNTL2	1	-0.362955	0.00513652	-0.311045	0.814268	-0.092
SIX5	1	0.19087	0.156327	0.516182	0.775141	1
VDR	1	-0.853996	1.45273e-08	-0.408419	0.752656	-0.364
TBX2	1	0.266205	0.0952873	0.441995	0.752656	1
KLF3	1	-0.161829	0.143966	-0.296251	0.729376	-0.335
POU2F2	1	1.00836	0.00238746	0.672363	0.704469	1
AHR	1	-0.396822	0.00303012	-0.389084	0.684988	-0.28
NR2C2	1	-0.267609	0.108233	-0.321607	0.664792	-0.633
EGR1	1	-0.423906	0.128028	1.18989	0.656467	1
WT1	1	0.285255	0.169021	0.542313	0.61474	-0.042
DLX4	1	0.257775	0.148608	0.840193	0.611339	1
RUNX2	1	-0.469408	0.0439287	-0.430152	0.607376	-0.299
HNF4G	1	-0.245599	0.357787	0.829414	0.607376	-0.105
SOX4	1	0.0802734	0.424886	0.576724	0.586741	-0.125
NFIA	1	-0.461433	0.00014391	-0.378058	0.579502	-0.331
SMARCC2	1	-0.612165	5.28497e-07	-0.395354	0.52651	-0.319
ATF5	1	-0.468818	0.072084	-0.947611	0.52651	-0.084
ZBTB7A	1	-0.216969	0.0554936	-0.433841	0.52651	-0.409
HOXD9	1	-0.191816	0.125593	0.767401	0.487235	1
PAX5	1	-0.963797	0.00217183	-0.841844	0.471316	1
CUX2	1	0.0874281	0.450154	-0.421067	0.436638	-0.273
NFYA	1	-0.335236	0.0294156	-0.521231	0.398061	-0.476
NR6A1	1	0.458695	0.0013621	0.411908	0.398061	1
ZEB1	1	-0.485058	4.03379e-05	-0.419432	0.365066	1
HIVEP2	1	-0.46276	0.000213978	-0.383142	0.301893	-0.212
ZKSCAN1	1	-0.537651	9.80365e-08	-0.411128	0.225262	-0.546
CREB3L2	1	-0.249807	0.0325101	-0.424656	0.123285	-0.201
RELA	1	-0.736091	1.61828e-08	-0.638922	0.115081	-0.481
ZNF148	1	-0.449532	0.000407454	-0.777154	0.0940416	-0.261
MYBL1	1	-0.677833	1.65401e-06	-0.738736	0.024834	-0.298
TFAP4	1	-0.250892	0.0485065	-0.720737	0.004037	-0.403
LCOR	1	-0.773502	9.96342e-12	-0.695892	0.00286927	-0.595
IRF2	1	-0.852843	0.000230366	-0.916418	0.0027062	-0.468
BARX2	1	-1.09905	1.22452e-14	-0.906851	0.0018149	-0.354
CUX1	1	-0.727657	8.59469e-10	-0.746816	0.000775523	1
NFIB	1	-0.918879	6.82492e-19	-0.773064	3.70945e-05	-0.55
PRDM4	1	-0.577072	1.04847e-08	-0.785338	1.48657e-06	-0.51
MBD2	1	-1.0421	6.09005e-23	-1.17051	2.28522e-08	-0.823

## Sheet: miR-372_up
Transcription factor	Enrichment (Adj. P-value)	RNA-seq log2(miR/control)	RNA-seq q-value	CARP log2(miR/control)	CARP q-value	Context++ score
RORA	1	-0.0608202	0.488051	-0.00102926	0.999605	-0.074
CIC	1	0.0204748	0.538151	0.00196894	0.999605	1
NFE2L1	1	-0.00504001	0.558133	0.000627369	0.999605	-0.058
HSF4	1	0.20436	0.330143	-0.00263025	0.999605	1
LHX6	1	-0.167598	0.38797	-0.00204676	0.999605	-0.432
FOXP2	1	-0.364672	0.0182266	0.00187228	0.999605	1
THRB	1	-0.55421	0.000119833	-0.00173279	0.999605	-0.01
STAT3	1	0.125894	0.266937	-0.000511842	0.999605	-0.099
SP3	1	-0.0983184	0.353928	0.00156756	0.999605	-0.171
FOXO4	1	-0.00576465	0.558296	-0.00245656	0.999605	1
TWIST2	1	0.199012	0.366083	-0.00134048	0.999605	1
HOXA11	1	0.129798	0.27057	0.0186719	0.99959	-0.168
SOX8	1	0.583565	0.00653953	0.154865	0.99959	1
ZFX	1	-0.334389	0.0176995	-0.107053	0.99959	-0.12
ZNF263	1	0.106792	0.315168	0.0170254	0.99959	1
DLX6	1	-0.120814	0.387126	-0.445267	0.99959	1
ETV1	1	-0.711174	0.0412922	-0.580038	0.99959	-0.227
PAX6	1	-0.0388662	0.506607	-0.121095	0.99959	-0.11
TEAD3	1	0.258853	0.138389	0.0456035	0.99959	-0.04
E2F2	1	0.153432	0.265433	-0.152711	0.99959	-0.294
NFIX	1	-0.150424	0.316008	-0.235272	0.99959	1
MLXIPL	1	0.476454	0.0803982	0.153229	0.99959	1
HIVEP2	1	-0.535279	0.0149207	-0.373163	0.99959	-0.212
BRCA1	1	-0.168173	0.193174	-0.124112	0.99959	-0.02
RUNX3	1	0.135281	0.307485	-0.00364131	0.99959	-0.086
HSF2	1	0.0389411	0.497739	-0.0111973	0.99959	1
NR1H3	1	-0.0217203	0.544007	-0.111774	0.99959	1
ARNTL2	1	-0.196555	0.153936	-0.110031	0.99959	-0.092
ZIC2	1	-0.00679954	0.555124	0.145991	0.99959	1
NFE2L3	1	0.0992655	0.387403	-0.0190746	0.99959	1
ALX4	1	-0.143411	0.352343	-0.35735	0.99959	-0.29
FOXN3	1	0.050713	0.488698	0.0299323	0.99959	1
FOXC1	1	0.0934001	0.392041	-0.0718736	0.99959	1
AHRR	1	0.24649	0.264985	0.270644	0.99959	-0.112
DMRT3	1	-0.16995	0.323511	-0.285769	0.99959	-0.227
HMG20B	1	0.135914	0.254853	0.231374	0.99959	1
ZNF76	1	-0.0867153	0.395621	-0.0552262	0.99959	1
FOXJ2	1	-0.273384	0.0993333	-0.0934879	0.99959	-0.216
YBX1	1	0.15074	0.2607	0.134508	0.99959	1
NFYC	1	0.155033	0.281558	0.106315	0.99959	1
KLF6	1	0.181428	0.185796	0.00766377	0.99959	-0.077
CBFB	1	-0.130578	0.299519	0.0337564	0.99959	-0.169
MEF2A	1	-0.376235	0.00361197	-0.193632	0.99959	-0.122
TFE3	1	-0.0463841	0.474617	-0.0210621	0.99959	1
PITX1	1	0.379699	0.0107493	0.117083	0.99959	1
HES2	1	0.385451	0.223236	0.331848	0.99959	-0.04
MNT	1	-0.096961	0.401113	-0.280683	0.99959	-0.227
TCF3	1	0.00228832	0.563905	0.021151	0.99959	1
HLTF	1	-0.0238088	0.523723	0.190259	0.99959	1
SREBF1	1	-0.05023	0.466279	-0.164376	0.99959	1
NFATC3	1	-0.0014009	0.565228	0.0161597	0.99959	-0.05
GLI2	1	-0.157835	0.328584	-0.110105	0.99959	1
ENO1	1	0.266318	0.0975299	0.206211	0.99959	1
FOSL2	1	-0.0793875	0.428193	-0.0666959	0.99959	-0.079
PAX2	1	0.478755	0.0258946	0.147883	0.99959	1
RARB	1	-0.163341	0.335009	0.0542188	0.99959	1
NFKB2	1	0.13905	0.288971	-0.0698383	0.99959	1
TP73	1	-0.248373	0.127869	-0.0835212	0.99959	-0.261
RFX3	1	-0.66426	0.000303134	-0.371851	0.99959	-0.03
TCF7	1	0.218512	0.162126	-0.339875	0.99959	-0.052
MEF2C	1	-0.541277	0.000485115	-0.192991	0.99959	-0.259
REST	1	0.0459592	0.47969	0.061664	0.99959	-0.289
MECOM	1	-0.147721	0.259716	-0.0530561	0.99959	1
TFAP2C	1	-0.145765	0.357453	0.0978415	0.99959	1
KDM2B	1	-0.00199635	0.56439	0.0454021	0.99959	-0.02
CEBPE	1	0.00676906	0.553633	0.0830697	0.99959	1
CREM	1	0.145769	0.2668	0.104977	0.99959	1
HIVEP1	1	-0.0635386	0.491155	-0.136282	0.99959	1
CDC5L	1	0.0529534	0.459807	0.160256	0.99959	-0.027
MZF1	1	0.0673317	0.45084	-0.117273	0.99959	1
PATZ1	1	0.0877532	0.433429	0.169244	0.99959	1
XBP1	1	-0.0162751	0.539243	-0.144525	0.99959	1
EP300	1	-0.169229	0.290528	-0.182282	0.99959	1
SIX4	1	-0.0745	0.442043	-0.0945664	0.99959	1
HIF1A	1	-0.125727	0.253687	-0.180905	0.99959	-0.191
YY1	1	-0.0290358	0.506469	0.0469902	0.99959	-0.025
NFATC4	1	0.34905	0.119397	0.115937	0.99959	-0.132
MYBL2	1	0.164624	0.207163	-0.0320718	0.99959	1
NFATC2	1	0.1815	0.327853	-0.0190082	0.99959	-0.046
TCFL5	1	0.0797223	0.405267	0.117029	0.99959	1
GMEB2	1	-0.0396903	0.49743	0.0209031	0.99959	1
ELF4	1	0.00293301	0.563272	-0.0418371	0.99959	1
KLF5	1	-0.053081	0.482356	0.183064	0.99959	1
NFAT5	1	-0.372723	0.0182653	-0.168497	0.99959	1
ZNF423	1	0.680975	0.00311339	0.323975	0.99959	1
CTCF	1	-0.018377	0.535828	-0.188467	0.99959	1
FOXF1	1	-0.252062	0.249177	-0.367794	0.99959	1
MAZ	1	0.186029	0.163236	0.232458	0.99959	1
RELB	1	-0.173001	0.400213	0.405713	0.99959	1
MEIS3	1	0.585229	0.00154453	0.164948	0.99959	-0.114
DBP	1	0.485561	0.0104535	-0.0577967	0.99959	1
USF2	1	0.167828	0.214989	0.186433	0.99959	1
PBX4	1	-0.553701	0.112527	-0.332362	0.99959	1
HBP1	1	-0.186756	0.23077	-0.0642905	0.99959	-0.175
SP4	1	-0.0035575	0.562167	-0.0880865	0.99959	1
DLX5	1	-0.0797591	0.475264	0.0429361	0.99959	1
HOXA2	1	0.227324	0.301898	0.264136	0.99959	-0.286
HOXA3	1	-0.258432	0.118529	-0.189917	0.99959	-0.066
HOXA13	1	-0.377709	0.0024046	-0.161176	0.99959	1
NRF1	1	0.125938	0.328837	0.134492	0.99959	1
AHR	1	-0.434161	0.00265606	-0.357672	0.99959	-0.28
GLI3	1	-0.189959	0.230467	-0.16899	0.99959	1
LHX2	1	0.22629	0.190082	0.251207	0.99959	1
CREB3	1	0.0810182	0.433632	-0.106733	0.99959	1
GLIS3	1	-0.74815	0.0238563	-0.178503	0.99959	-0.43
GATA3	1	0.0885449	0.399434	-0.210681	0.99959	1
TLX1	1	-0.0520994	0.483242	-0.469397	0.99959	-0.245
MLX	1	-0.0381412	0.493347	-0.0828489	0.99959	1
DLX4	1	0.29899	0.135367	0.329853	0.99959	1
HLF	1	-0.136517	0.420686	-0.210343	0.99959	-0.259
NFKB1	1	-0.201462	0.180063	-0.0461905	0.99959	1
ELF2	1	-0.216221	0.135367	-0.237129	0.99959	-0.253
NKX3-2	1	-0.100774	0.452251	-0.220524	0.99959	1
KLF3	1	-0.167553	0.199261	-0.236958	0.99959	-0.335
SOX6	1	-0.261821	0.277435	0.0971353	0.99959	-0.309
GLI1	1	-0.0509837	0.534122	0.212368	0.99959	1
ELK3	1	-0.398186	0.00921217	-0.0330169	0.99959	1
FOXM1	1	-0.0200039	0.53166	-0.0594568	0.99959	1
PPARD	1	-0.00391027	0.561402	0.133816	0.99959	1
BACH2	1	-0.0305025	0.526333	0.1051	0.99959	1
E2F3	1	0.146746	0.21414	0.0146202	0.99959	-0.031
SIM1	1	-0.457847	0.0283035	-0.105214	0.99959	1
NR2E1	1	-1.30087	2.45273e-07	-0.361738	0.99959	-0.28
TFEB	1	0.599525	0.00328553	0.126191	0.99959	1
TBP	1	0.104546	0.359241	0.0992759	0.99959	1
SRF	1	0.241623	0.0945609	0.362771	0.99959	1
TBX18	1	-0.170425	0.177235	0.0259119	0.99959	1
NR3C1	1	-0.237121	0.05242	0.0861779	0.99959	-0.02
SMAD5	1	0.0697204	0.41047	0.0496902	0.99959	-0.044
BCL6	1	-0.639352	0.014508	-0.212932	0.99959	-0.304
HES1	1	0.0357037	0.498034	0.236195	0.99959	1
ZBTB47	1	-0.297074	0.0454197	-0.313858	0.99959	-0.356
FOXP1	1	-0.2135	0.128002	-0.01966	0.99959	-0.142
TFCP2L1	1	0.0162995	0.551048	0.120322	0.99959	-0.077
STAT1	1	-0.151862	0.203741	-0.083806	0.99959	1
OTX1	1	0.109709	0.443586	0.32396	0.99959	-0.106
ID2	1	0.177945	0.180063	0.164226	0.99959	1
CEBPZ	1	0.181263	0.201343	0.32304	0.99959	1
DLX2	1	-0.180237	0.1681	-0.109021	0.99959	1
ATF2	1	-0.150612	0.241153	-0.0555683	0.99959	1
EPAS1	1	0.631431	0.00532847	0.317633	0.99959	-0.043
ARID3A	1	0.442058	0.00243999	0.165225	0.99959	1
VAX2	1	0.137847	0.440324	0.026793	0.99959	1
NFE2L2	1	-0.0707301	0.426215	0.128072	0.99959	1
PRRX1	1	-0.249102	0.185683	-0.0160909	0.99959	-0.331
MEF2D	1	0.179864	0.271684	-0.103024	0.99959	1
TFAP2E	1	0.300325	0.290324	-0.0168369	0.99959	1
NR5A2	1	-0.0554018	0.507868	-0.125544	0.99959	1
ETV3	1	-0.0690165	0.437592	0.0233786	0.99959	1
IRF6	1	0.52708	0.0693939	0.447843	0.99959	1
PROX1	1	0.161179	0.401656	-0.0259863	0.99959	-0.093
ATF6	1	-0.0353539	0.498174	0.221941	0.99959	-0.066
CREB1	1	-0.272217	0.0544166	-0.0576285	0.99959	-0.28
KLF7	1	-0.162182	0.364438	-0.0868405	0.99959	1
MYB	1	-0.397545	0.087956	-0.16865	0.99959	1
FOXO3	1	-0.294367	0.0187384	-0.0855608	0.99959	-0.03
KLF12	1	-0.0873232	0.435748	0.129107	0.99959	-0.093
KLF9	1	0.0671072	0.434886	0.0869748	0.99959	-0.181
NR4A3	1	-0.280627	0.279002	0.102025	0.99959	-0.372
ONECUT2	1	0.012973	0.550643	0.0943417	0.99959	1
ESRRB	1	-0.726901	0.00924854	-0.33917	0.99959	1
ZNF410	1	0.0324049	0.504282	0.171013	0.99959	1
BCL11A	1	0.0326523	0.512237	0.0096593	0.99959	1
MXI1	1	-0.00448373	0.558846	-0.0539503	0.99959	-0.278
MSX2	1	0.184578	0.244109	-0.304446	0.99959	1
ELF1	1	-0.0466291	0.477258	0.075923	0.99959	1
SMAD9	1	-0.345947	0.00984559	-0.0961522	0.99959	-0.105
EGR1	1	-0.581179	0.0320201	0.477005	0.99959	1
NR2C1	1	0.0233151	0.52916	0.0931009	0.99959	-0.299
NFYB	1	0.0809228	0.433429	0.0972565	0.99959	-0.387
TBX2	1	0.189487	0.205037	0.174144	0.99959	1
LHX4	1	0.0523506	0.500133	0.0838932	0.99959	1
HOXA7	1	0.316677	0.196457	0.230884	0.99959	1
TWIST1	1	0.172201	0.273358	0.388441	0.99959	1
BHLHE41	1	-0.39555	0.00428155	-0.00712187	0.99959	1
ATF1	1	0.0430048	0.506607	-0.050438	0.99959	1
NR4A1	1	0.469512	0.00331706	0.256785	0.99959	1
HOXC13	1	0.127193	0.322541	0.294628	0.99959	1
HOXC11	1	0.15891	0.358918	0.413352	0.99959	1
IKZF4	1	-0.219776	0.266543	-0.363557	0.99959	1
BATF3	1	0.133437	0.337491	0.166081	0.99959	1
SNAI1	1	1.02014	0.000750478	0.0446286	0.99959	1
SOX4	1	-0.0771105	0.400723	0.22574	0.99959	-0.125
RREB1	1	-0.140551	0.304291	-0.0757214	0.99959	1
IRF1	1	0.0228865	0.539339	-0.174599	0.99959	-0.161
SOX9	1	0.067345	0.459498	-0.281534	0.99959	1
FOXA2	1	0.962688	2.40773e-06	0.194333	0.99959	1
CENPB	1	0.261121	0.0810822	-0.0506757	0.99959	1
MAX	1	0.149125	0.272689	0.137107	0.99959	1
THRA	1	0.106672	0.337272	-0.292081	0.99959	1
NR1D1	1	0.233805	0.223401	-0.280715	0.99959	1
IRF3	1	0.164242	0.196388	-0.0493631	0.99959	1
GLIS2	1	0.530527	0.00951149	0.0480916	0.99959	1
ZNF384	1	0.025993	0.518063	-0.0817908	0.99959	-0.02
ELK1	1	-0.00582055	0.557053	0.0567585	0.99959	-0.04
SIX1	1	0.0771289	0.403465	-0.177218	0.99959	1
ZBTB1	1	-0.120403	0.318371	-0.123451	0.99959	1
HIVEP3	1	-0.555805	0.0672437	-0.200039	0.99959	-0.085
BCL11B	1	-0.600041	0.00877968	-0.249988	0.99959	-0.175
ATF4	1	0.0221781	0.52392	-0.26708	0.99959	1
IRF5	1	-0.0910955	0.41647	0.058387	0.99959	-0.219
HOXD3	1	-0.384355	0.115734	-0.199771	0.99959	1
HOXD10	1	-0.266862	0.0563837	-0.00589179	0.99959	1
HOXD13	1	0.116733	0.33466	0.10948	0.99959	1
E2F8	1	0.0434249	0.503764	0.00960727	0.99959	1
FOXA1	1	-0.0453226	0.486877	0.110497	0.99959	1
NRL	1	0.121581	0.470768	-0.0823912	0.99959	1
KLF16	1	0.337494	0.0158885	-0.0345711	0.99959	1
MNX1	1	0.156315	0.251865	-0.240828	0.99959	1
NPAS1	1	-0.0438166	0.495637	-0.0947237	0.99959	1
DNMT1	1	-0.0957468	0.362674	-0.106108	0.99959	1
NFATC1	1	0.275171	0.157915	-0.113888	0.99959	1
NR1H2	1	0.0371955	0.506591	-0.14289	0.99959	1
RARA	1	-0.127131	0.351185	-0.314805	0.99959	1
THAP1	1	0.0397523	0.515494	-0.320325	0.99959	-0.177
RFX1	1	0.126215	0.314512	0.092116	0.99959	1
LHX1	1	0.0912481	0.45177	0.093076	0.99959	1
PPARG	1	0.15502	0.233825	0.255103	0.99959	1
TERF2	1	0.0599768	0.455104	-0.0580759	0.99959	-0.02
E2F5	1	0.271416	0.110083	0.138931	0.99959	-0.347
ARNTL	1	-0.63715	0.00617563	-0.307457	0.99959	1
BHLHE40	1	0.284978	0.0709123	0.29029	0.99959	1
MEIS2	1	0.0535622	0.468299	0.12151	0.99959	1
GRHL1	1	-0.235555	0.193005	0.147093	0.99959	-0.06
SOX5	1	-0.355891	0.200387	0.148417	0.99959	1
CLOCK	1	-0.307227	0.0695366	-0.165289	0.99959	-0.534
ETS1	1	0.610091	5.38757e-05	-0.0806409	0.99959	1
TBX3	1	0.121346	0.317809	-0.120221	0.99959	1
LMO2	1	-0.0305197	0.547556	-0.127151	0.99959	1
TFCP2	1	-0.00650307	0.554219	0.0237439	0.99959	-0.061
HEY2	1	-0.304052	0.110725	0.249092	0.99959	1
EMX1	1	0.0545852	0.50775	-0.044113	0.99959	1
PAX3	1	0.170589	0.284789	0.15816	0.99959	1
NKX2-1	1	-0.317301	0.115482	-0.40782	0.99959	1
ZFHX2	1	-0.632292	0.00845105	-0.472059	0.99959	1
GATA4	1	0.176785	0.224183	0.157954	0.99959	-0.042
KLF4	1	0.383454	0.0490853	-0.249654	0.99959	1
FOXP4	1	-0.00578838	0.559013	-0.323184	0.99959	1
TFAP2A	1	-0.163425	0.203973	-0.00433119	0.99959	1
IRF4	1	0.197688	0.364793	-0.630102	0.99959	-0.076
FOXF2	1	0.102516	0.34467	-0.0219725	0.99959	-0.228
HMGA1	1	0.434561	0.00113082	0.157649	0.99959	1
PRKRIR	1	0.0359033	0.511629	-0.13651	0.99959	1
TET1	1	-0.107333	0.419967	-0.147547	0.99959	-0.219
STAT4	1	-0.747884	0.0130906	-0.404042	0.99959	1
LEF1	1	-0.0473852	0.474924	0.0639496	0.99959	-0.255
ETV6	1	0.0834728	0.470314	0.307141	0.99959	1
PDX1	1	-0.0140149	0.554313	0.157483	0.99959	1
ZNF740	1	0.0776657	0.393629	-0.123062	0.99959	1
ZIC5	1	0.00615464	0.557684	0.107853	0.99959	1
JDP2	1	-0.0211448	0.545854	-0.0498138	0.99959	-0.02
TCF12	1	-0.0760459	0.411396	0.0611633	0.99959	-0.107
ZFHX3	1	-0.0978231	0.482399	-0.124474	0.99959	1
IRF8	1	0.175966	0.308435	0.296503	0.99959	-0.12
GATA6	1	0.257342	0.0974819	0.345307	0.99959	-0.06
TP53	1	-0.0293884	0.510127	-0.0114211	0.99959	1
FOXK2	1	0.0446905	0.480383	-0.0473534	0.99959	-0.255
SMAD4	1	0.0278517	0.509726	-0.034528	0.99959	1
NFIC	1	0.0786185	0.416954	0.0804959	0.99959	1
PRDM16	1	-0.110632	0.411068	-0.242475	0.99959	-0.214
DMRTA2	1	-0.28107	0.230496	0.535728	0.99959	-0.068
BARHL2	1	-0.319899	0.102952	-0.307054	0.99959	1
TBX19	1	-0.0360829	0.540034	-0.356868	0.99959	1
POU2F1	1	-0.0543003	0.448989	-0.0634393	0.99959	-0.101
LHX9	1	-0.642788	0.0392637	-0.348099	0.99959	1
ARNT	1	0.0112673	0.549555	-0.1472	0.99959	1
CREB3L4	1	-0.159301	0.334014	-0.0603035	0.99959	1
SOX13	1	0.186583	0.202933	0.137953	0.99959	1
OSR1	1	-0.294861	0.2104	-0.549867	0.99959	1
MEIS1	1	-0.157328	0.314512	0.0310358	0.99959	1
DLX1	1	-0.123996	0.322729	-0.330918	0.99959	1
CREB5	1	-0.21686	0.201132	-0.118093	0.99959	-0.322
HMBOX1	1	-0.286232	0.281558	-0.15888	0.99959	-0.303
ZEB1	1	-0.492399	0.00235671	-0.202295	0.99959	1
VAX1	1	0.0988389	0.467822	0.458429	0.99959	1
TCF7L2	1	-0.0397055	0.493705	0.0780161	0.99959	1
HMGA2	1	0.0593661	0.432949	0.174607	0.99959	-0.149
ARID5B	1	-0.317305	0.0275242	-0.185427	0.99959	-0.114
FOXO1	1	-0.161025	0.227846	-0.143695	0.99959	1
NR3C2	1	-0.165088	0.283301	0.0557438	0.99959	1
POU4F1	1	-0.187036	0.184492	-0.33733	0.99959	-0.105
TCF7L1	1	0.23065	0.278344	0.118491	0.99959	-0.158
HHEX	1	0.020374	0.538	-0.20332	0.99959	1
NR4A2	1	-0.487142	0.058879	-0.370324	0.99959	-0.321
UBP1	1	-0.0530981	0.447863	0.0136	0.99959	1
CEBPG	1	-0.161259	0.191084	-0.0750837	0.99959	1
GABPA	1	-0.0621503	0.438589	-0.149405	0.99959	1
KLF10	1	-0.0112732	0.551247	0.0924536	0.99959	1
BACH1	1	0.0183057	0.534729	0.480273	0.99959	-0.084
ETS2	1	0.0946253	0.349054	0.101438	0.99959	1
ELK4	1	-0.0446232	0.515186	-0.345508	0.99959	-0.369
USF1	1	0.182507	0.164027	-0.126424	0.99959	1
HOXB13	1	0.12792	0.393629	-0.655628	0.99959	-0.298
RUNX1	1	-0.267274	0.0757339	-0.0698607	0.99959	-0.163
SIM2	1	0.0169677	0.54396	0.0203316	0.99959	1
IRX6	1	-0.445633	0.0332444	-0.340816	0.99959	1
ISL2	1	-0.0325678	0.508339	0.11538	0.99959	1
NR2F6	1	0.438651	0.00157494	0.105218	0.99959	-0.02
PKNOX1	1	0.131506	0.327439	0.120086	0.99959	-0.129
ZBTB7B	1	0.235145	0.133592	0.0118406	0.99959	1
ZNF333	1	-0.251678	0.238994	-0.220902	0.99959	-0.18
ZNF75A	1	-0.0127208	0.550191	-0.139964	0.99959	1
TAL1	1	-0.0512991	0.515599	-0.126988	0.99959	-0.104
GMEB1	1	-0.187041	0.208898	-0.00996838	0.99959	-0.125
FUBP1	1	0.0863977	0.378841	0.130065	0.99959	-0.2
GFI1	1	-0.368777	0.0994288	-0.250805	0.99959	1
ZNF281	1	0.0987156	0.349054	0.256822	0.99959	-0.02
ATF3	1	0.0524284	0.46781	0.175998	0.99959	1
REL	1	-0.012996	0.550684	0.0212752	0.99959	-0.04
EN1	1	0.399255	0.150936	0.20489	0.99959	1
MSX1	1	0.239249	0.120462	0.193471	0.99959	1
EOMES	1	-0.10883	0.453639	-0.911922	0.99959	1
NKX6-1	1	-0.0061792	0.559013	-0.340424	0.99959	1
KLF15	1	0.571056	2.71061e-05	-0.0348073	0.99959	1
HEYL	1	0.0214385	0.543669	-0.210889	0.99959	-0.123
ZNF589	1	0.163871	0.290618	-0.169749	0.99959	-0.245
PITX2	1	-0.218304	0.175247	-0.174282	0.99959	1
HAND2	1	-0.113067	0.430028	-0.130088	0.99959	1
EBF1	1	-0.301658	0.311843	0.0787367	0.99959	1
TLX3	1	0.0255387	0.537509	0.0756203	0.99959	1
HEY1	1	0.0382177	0.500677	-0.0149464	0.99959	1
HNF4G	1	-0.353694	0.223851	0.554445	0.99959	-0.105
EN2	1	0.213116	0.149717	0.0162804	0.99959	1
GBX1	1	0.334773	0.207732	0.251697	0.99959	-0.099
FOXK1	1	0.212657	0.187778	0.207643	0.99959	-0.02
OSR2	1	0.0560629	0.497229	0.257757	0.99959	-0.187
NFIL3	1	-0.0603545	0.488984	-0.190808	0.99959	1
PKNOX2	1	0.305071	0.211761	0.357911	0.99959	1
CDX2	1	0.263693	0.131315	-0.556401	0.99959	-0.029
ZNF219	1	-0.368314	0.0138422	-0.364415	0.99959	1
ZNF202	1	-0.0154339	0.546807	0.237368	0.99959	-0.129
ZNF143	1	0.0515593	0.474296	0.00472658	0.99959	1
MESP1	1	0.314504	0.214609	0.254949	0.99959	1
SMAD3	1	-0.0143503	0.544314	0.041808	0.99959	-0.02
NKX3-1	1	-0.222677	0.237861	-0.158541	0.99959	-0.114
PBX3	1	-0.231047	0.118529	0.176206	0.99959	-0.427
SP2	1	0.122854	0.34461	0.0719616	0.99959	-0.02
ZNF232	1	0.110955	0.396016	-0.368318	0.99959	1
E4F1	1	0.0959604	0.359952	0.110175	0.99959	1
RBPJ	1	-0.114006	0.278635	-0.134848	0.99959	1
SHOX2	1	-0.255183	0.17697	-0.221615	0.99959	1
ZBTB49	1	-0.0922174	0.469466	0.0611907	0.99959	1
E2F6	1	0.167304	0.287704	0.125375	0.99959	1
MECP2	1	-0.127661	0.293816	-0.162635	0.99959	-0.054
ATF5	1	-0.256371	0.227696	-0.35099	0.99959	-0.084
HIC2	1	0.406307	0.0139303	0.127909	0.99959	-0.033
ZNF32	1	0.0303961	0.519111	-0.100375	0.99959	1
KLF13	1	-0.225238	0.158716	-0.29386	0.99959	-0.312
ZNF35	1	-0.138768	0.37005	-0.336213	0.99959	-0.035
ZNF282	1	-0.029959	0.511585	-0.0701835	0.99959	1
SMAD1	1	-0.0578811	0.479969	-0.0644989	0.99959	1
EMX2	1	0.012075	0.552772	0.435467	0.99959	1
NPAS2	1	-0.150649	0.410457	-0.0900512	0.99959	1
STAT2	1	-0.173206	0.301044	-0.34529	0.99959	1
FOXA3	1	0.735203	0.0137759	-0.0488279	0.99959	1
FOXN2	1	-0.0102704	0.553024	0.131963	0.99959	1
NAIF1	1	0.0778251	0.453156	-0.128602	0.99959	1
ZNF524	1	-0.126586	0.400213	-0.323759	0.99959	1
ZNF274	1	-0.160803	0.188385	-0.182455	0.99959	-0.084
BPTF	1	-0.124222	0.316958	-0.112158	0.99959	-0.02
FOXB1	1	-0.0405698	0.523514	0.051015	0.99959	-0.514
KLF11	1	0.113095	0.378545	0.187327	0.99959	1
ID4	1	-0.0327532	0.501182	0.204073	0.99959	1
HINFP	1	0.203179	0.18216	-0.0844206	0.99959	1
ARNT2	1	-0.69288	3.37816e-05	-0.0193683	0.99959	-0.02
RARG	1	0.13064	0.331138	-0.177474	0.99959	1
ESRRA	1	0.624138	1.48075e-05	0.0560872	0.99959	1
SMARCC1	1	-0.0273138	0.513562	-0.0170509	0.99959	1
STAT5B	1	-0.130423	0.266656	-0.122998	0.99959	1
HOXB2	1	-0.10138	0.40281	0.340139	0.99959	-0.227
MGA	1	-0.120207	0.372711	-0.109591	0.99959	-0.1
ZBTB4	1	0.0587818	0.462823	-0.226495	0.99959	-0.034
NR1D2	1	-0.166871	0.178907	-0.147347	0.99959	-0.054
DDIT3	1	-0.236793	0.173315	-0.60451	0.99959	1
SMAD2	1	-0.203715	0.113644	-0.121183	0.99959	-0.269
FOSL1	1	0.0395627	0.541617	0.25201	0.99959	1
NR2F1	1	0.43365	0.00202306	0.0406295	0.99959	1
ETV4	1	-0.23958	0.196455	-0.0787436	0.99959	1
MYPOP	1	0.187972	0.235599	0.0131606	0.99959	1
IRX5	1	0.166355	0.297299	0.0701993	0.99959	1
SIX5	1	0.0702239	0.434553	0.230477	0.99959	1
HIC1	1	-0.262557	0.263041	0.359567	0.99959	1
TGIF1	1	0.00998166	0.554313	-0.351125	0.99959	-0.02
NR2C2	1	-0.269224	0.247922	-0.361617	0.99959	-0.633
ZBTB33	1	0.0669907	0.409881	-0.0623055	0.99959	-0.223
IRX3	1	-0.0227968	0.528966	-0.322313	0.99959	1
SOX12	1	0.278202	0.0460635	-0.0632169	0.99959	1
MAF	1	0.522933	0.000171055	0.0416596	0.99959	1
FOXE1	1	-0.146638	0.40281	0.594172	0.99959	-0.02
GATA2	1	0.354008	0.0755792	-0.353837	0.99959	1
ARID3B	1	0.781848	2.47167e-08	0.249384	0.99959	1
ZBTB42	1	0.411337	0.0357562	0.0598624	0.99959	1
ZNF784	1	-0.195414	0.324204	-0.31046	0.99959	-0.049
ALX1	1	0.114814	0.411823	0.371322	0.99959	1
PLAG1	1	-0.2332	0.245415	-0.123347	0.99959	-0.482
RFX7	1	-0.029379	0.522316	0.116235	0.99959	1
CREB3L2	1	-0.194513	0.239446	-0.185368	0.99959	-0.201
NKX2-5	1	0.478755	0.00343782	0.319991	0.99959	1
TBX1	1	0.309164	0.0653751	0.26253	0.99959	1
POU6F1	1	0.171608	0.32719	0.00817378	0.99959	-0.27
POU3F2	1	0.0430746	0.494254	-0.341974	0.99959	1
ZBTB7C	1	-0.205715	0.308916	-0.162336	0.99959	-0.01
WT1	1	0.300789	0.145278	0.205219	0.99959	-0.042
RFX6	1	-0.16059	0.378024	-0.00694922	0.99959	1
HSF1	1	0.0187115	0.537465	-0.115023	0.99959	1
PURA	1	-0.0701313	0.429885	-0.273185	0.99959	-0.235
SP1	1	-0.0327215	0.513908	-0.142424	0.99959	1
PBX1	1	-0.0427377	0.485207	0.111595	0.99959	-0.116
SNAI3	1	0.45928	0.161077	0.328764	0.99959	1
ZBTB3	1	0.139986	0.410302	-0.0309479	0.99959	-0.062
ZBTB6	1	-0.025492	0.533449	-0.339465	0.99959	-0.176
RXRA	1	0.288918	0.17271	0.129405	0.99959	1
ZNF75D	1	-0.300081	0.0710317	-0.243394	0.99959	-0.052
FOXD2	1	0.403683	0.0644675	0.208216	0.99959	1
PPARA	1	-0.0896426	0.476183	-0.100944	0.99959	-0.235
TEAD1	1	-0.323892	0.0248213	-0.136833	0.99959	-0.174
MITF	1	-0.564791	0.00381543	-0.00959841	0.99959	1
ZKSCAN4	1	0.0167542	0.548634	0.0130106	0.99959	-0.225
MTF1	1	-0.24724	0.0963506	-0.277243	0.99959	-0.396
ARID2	1	-0.115975	0.318172	-0.0307086	0.99959	1
SP6	1	0.750295	0.00112033	-0.148639	0.99959	1
ZKSCAN3	1	0.223055	0.199856	0.155999	0.99959	-0.02
LIN54	1	-0.112672	0.340366	0.0510811	0.99959	-0.02
PAX5	1	-0.42279	0.124167	-0.369891	0.99959	1
TCF4	1	-0.22756	0.0875334	0.0442846	0.99959	1
ZSCAN16	1	0.119649	0.410718	0.0226002	0.99959	1
TOPORS	1	-0.0512523	0.47546	-0.0243002	0.99959	1
DMBX1	1	0.29935	0.216372	0.231692	0.99959	-0.02
TEAD4	1	0.0171918	0.540247	-0.026499	0.99959	1
TFDP1	1	-0.0454772	0.482399	0.0472781	0.99959	1
MAFK	1	0.153493	0.257666	-0.056795	0.99959	1
ZNF652	1	-0.0926106	0.467649	-0.0855889	0.99959	-0.092
PAX9	1	0.145748	0.286925	-0.036396	0.99959	1
FOXJ3	1	0.0160952	0.536791	-0.0230158	0.99959	-0.234
SREBF2	1	0.0451258	0.487261	0.0944007	0.99959	1
POU3F3	1	-0.0874712	0.414288	-0.121552	0.99959	1
FOXO6	1	0.296938	0.157915	0.138769	0.99959	1
MAFB	1	0.51148	0.00303205	0.230945	0.99959	1
RXRB	1	-0.169466	0.182794	-0.301996	0.99959	1
PBX2	1	0.0806193	0.387458	-0.0172153	0.99959	1
E2F4	1	0.105368	0.314512	-0.121857	0.99959	1
OLIG2	1	-0.183424	0.273928	-0.57099	0.99959	-0.02
IRF9	1	0.132595	0.424612	-0.329206	0.99959	-0.455
HOMEZ	1	-0.220709	0.16538	-0.238215	0.99959	1
HMX1	1	0.389925	0.0508733	0.312645	0.99959	1
ETV5	1	-0.838331	0.00728077	-0.200859	0.99959	1
CEBPA	1	0.349325	0.0224112	-0.365343	0.99959	1
ZNF350	1	0.360519	0.12851	0.155122	0.99959	1
HOXB7	1	-0.0804	0.439099	-0.0935543	0.99959	1
TEF	1	0.849807	2.76671e-06	0.441798	0.988304	-0.01
FLI1	1	0.520964	0.00537524	0.368885	0.986873	1
MAFA	1	1.12463	9.04623e-07	0.734345	0.978546	1
HOXB3	1	-0.306311	0.0329679	-0.336055	0.964198	-0.211
MYC	1	0.42129	0.00123448	0.357212	0.960971	1
RUNX2	1	-0.575622	0.00851987	-0.454428	0.870241	-0.299
ZNF148	1	-0.263066	0.079872	-0.527977	0.870241	-0.261
NFIA	1	-0.520168	0.000123691	-0.355372	0.849929	-0.331
E2F7	1	-0.582899	2.15971e-06	-0.342783	0.827878	-0.422
RFX2	1	-0.689102	0.0120579	-0.506184	0.807932	1
ARID5A	1	-0.116217	0.363961	-0.434201	0.802615	1
NR2F2	1	-0.117652	0.272508	-0.338667	0.65504	-0.377
POU2F2	1	1.15577	1.02817e-05	0.732497	0.645229	1
MYBL1	1	-0.60857	0.000267824	-0.512075	0.621496	-0.298
RFX5	1	-0.123619	0.270054	-0.432342	0.537607	1
HOXD9	1	-0.26774	0.0600444	0.731307	0.518192	1
E2F1	1	-0.0998253	0.32341	-0.418702	0.381921	-0.167
VDR	1	-0.990267	1.58277e-10	-0.567925	0.332834	-0.364
HOXD8	1	-1.16305	8.5196e-09	-1.23417	0.0873695	-0.637
CUX2	1	-0.152543	0.361357	-0.65242	0.0769134	-0.273
ZKSCAN1	1	-0.586967	5.54745e-05	-0.583009	0.0620572	-0.546
NR6A1	1	0.52621	0.000306029	0.535474	0.0302945	1
NFYA	1	-0.300922	0.0240011	-0.572668	0.0301465	-0.476
LCOR	1	-0.838835	2.15971e-06	-0.720333	0.0296467	-0.595
CUX1	1	-0.702743	2.24361e-05	-0.741862	0.0288414	1
SMARCC2	1	-0.705168	6.7742e-07	-0.642643	0.026981	-0.319
BARX2	1	-1.00521	3.75887e-11	-0.695658	0.0190477	-0.354
ZBTB7A	1	-0.335252	0.00922477	-0.602354	0.00981897	-0.409
PRDM4	1	-0.541162	3.13989e-05	-0.592639	0.00883941	-0.51
TFAP4	1	-0.20289	0.1396	-0.696664	0.00180519	-0.403
RELA	1	-0.838228	5.87929e-09	-0.900143	0.00163164	-0.481
IRF2	1	-0.841108	6.50301e-05	-0.945329	0.000543363	-0.468
NFIB	1	-0.961001	4.16103e-16	-0.740083	0.000500742	-0.55
MBD2	1	-1.31588	1.26286e-26	-1.27004	1.67753e-10	-0.823

## Sheet: miR-373_up
Transcription factor	Enrichment (Adj. P-value)	RNA-seq log2(miR/control)	RNA-seq q-value	CARP log2(miR/control)	CARP q-value	Context++ score
HOXA11	1	0.0927983	0.325299	0.0417647	0.999687	-0.168
SOX8	1	0.575178	0.00175027	-0.0707864	0.999687	1
ZFX	0.00132369	-0.180836	0.185978	-0.025315	0.999687	-0.12
ZNF263	0.0867527	0.0907195	0.325777	0.113996	0.999687	1
DLX6	1	-0.20346	0.260207	-0.404252	0.999687	1
ETV1	0.823616	-0.682608	0.012875	-0.533078	0.999687	-0.227
PAX6	0.446449	-0.0769161	0.469726	-0.0358389	0.999687	-0.11
TEAD3	1	0.20773	0.150349	0.0140487	0.999687	-0.04
E2F2	0.575015	0.217431	0.059053	-0.112996	0.999687	-0.294
MLXIPL	1	0.472698	0.0276484	0.111647	0.999687	1
HIVEP2	1	-0.328363	0.0117164	-0.169288	0.999687	-0.212
BRCA1	1	-0.098827	0.316621	-0.0631364	0.999687	-0.02
RUNX3	0.349022	0.108274	0.387388	0.0589988	0.999687	-0.086
HSF2	1	0.0274693	0.571268	0.255797	0.999687	1
NR1H3	1	-0.115236	0.468706	-0.105817	0.999687	1
POU2F2	0.602585	0.654592	0.0333964	0.178162	0.999687	1
ARNTL2	1	-0.09624	0.351202	0.00852056	0.999687	-0.092
ZIC2	0.171386	-0.0579243	0.44784	-0.0510449	0.999687	1
NFE2L3	1	0.0417639	0.542471	0.182122	0.999687	1
FOXN3	1	0.149709	0.236122	0.0760003	0.999687	1
FOXC1	1	0.0191992	0.579226	0.102796	0.999687	1
AHRR	1	0.163497	0.389324	0.226041	0.999687	-0.112
DMRT3	1	-0.168711	0.343085	-0.0203598	0.999687	-0.227
HMG20B	1	0.0818916	0.362834	-0.184502	0.999687	1
ZNF76	1	-0.11722	0.315778	-0.115248	0.999687	1
FOXJ2	1	-0.247235	0.0553539	-0.0558592	0.999687	-0.216
YBX1	1	0.0409438	0.529276	0.207222	0.999687	1
NFYC	0.751477	0.106499	0.314115	0.0824124	0.999687	1
KLF6	0.00131161	0.117971	0.320997	0.0436141	0.999687	-0.077
CBFB	1	-0.183323	0.0937762	-0.0535648	0.999687	-0.169
MEF2A	1	-0.310018	0.00159616	-0.0426185	0.999687	-0.122
TFE3	1	-0.0510972	0.498047	-0.134099	0.999687	1
PITX1	1	0.186531	0.0767043	0.0821142	0.999687	1
RORA	1	0.139926	0.303122	0.19439	0.999687	-0.074
HES2	1	0.357039	0.214798	-0.191083	0.999687	-0.04
MNT	1	-0.060046	0.498629	-0.224223	0.999687	-0.227
TCF3	0.266611	-0.0226395	0.576842	-0.2079	0.999687	1
NFATC3	0.791612	0.00799824	0.606028	0.018597	0.999687	-0.05
GLI2	0.0893678	-0.0417242	0.563839	-0.0678012	0.999687	1
ENO1	1	0.178091	0.147693	0.0744008	0.999687	1
FOSL2	0.267087	0.0024442	0.623132	0.0603151	0.999687	-0.079
PAX2	0.204626	0.417864	0.0788657	0.000260772	0.999687	1
RARB	0.254236	-0.121566	0.432621	0.0349367	0.999687	1
NFKB2	0.925869	0.142586	0.240412	-0.183895	0.999687	1
TP73	0.548809	-0.183646	0.162946	-0.185085	0.999687	-0.261
CIC	1	0.0295149	0.56919	-0.0282309	0.999687	1
RFX3	0.737683	-0.405807	0.0104521	-0.10193	0.999687	-0.03
TCF7	1	0.31952	0.00964555	-0.213838	0.999687	-0.052
MEF2C	1	-0.288491	0.0758072	0.03052	0.999687	-0.259
NFE2L1	1	-0.00452241	0.61794	-0.214792	0.999687	-0.058
REST	0.265145	-0.00915824	0.60732	-0.0880159	0.999687	-0.289
MECOM	0.725841	-0.153104	0.243268	-0.0485894	0.999687	1
TFAP2C	0.0321881	-0.0467936	0.562883	0.40867	0.999687	1
KDM2B	1	-0.0374596	0.537995	-0.0280487	0.999687	-0.02
CREM	0.264116	0.104314	0.345543	0.0822237	0.999687	1
HIVEP1	1	0.0869958	0.466073	0.0723457	0.999687	1
CDC5L	0.672003	0.0459238	0.51794	0.125467	0.999687	-0.027
MZF1	0.267087	0.0601148	0.502195	-0.0695875	0.999687	1
PATZ1	0.0414934	0.0355343	0.557472	0.249467	0.999687	1
XBP1	1	-0.0115987	0.599643	0.116485	0.999687	1
EP300	0.264116	0.0124838	0.605591	-0.0208627	0.999687	1
SIX4	1	0.0255386	0.575609	-0.116189	0.999687	1
HIF1A	0.840874	-0.0761477	0.423481	-0.125177	0.999687	-0.191
YY1	1	-0.0239995	0.562883	-0.0915721	0.999687	-0.025
NFATC4	0.791612	0.35255	0.0318625	0.289624	0.999687	-0.132
MYBL2	0.874119	0.119997	0.264164	-0.0977541	0.999687	1
NFATC2	0.791612	0.250453	0.22894	-0.0450963	0.999687	-0.046
TCFL5	0.20975	0.0158546	0.593335	0.0242194	0.999687	1
GMEB2	0.932998	-0.0547055	0.506853	-0.116845	0.999687	1
ELF4	0.776109	-0.058797	0.512634	-0.0765027	0.999687	1
KLF5	0.00131161	-0.133269	0.306839	-0.0474748	0.999687	1
HSF4	1	0.141414	0.498873	-0.0942853	0.999687	1
NFAT5	1	-0.259435	0.00466891	-0.0734909	0.999687	1
ZNF423	0.819239	0.645296	0.00089847	0.297983	0.999687	1
CTCF	0.0867527	-0.0351924	0.548692	-0.176708	0.999687	1
FOXF1	1	-0.0998448	0.510715	0.0180975	0.999687	1
MAZ	8.5737e-05	0.0397742	0.525742	0.119199	0.999687	1
RELB	0.160965	-0.112744	0.541766	0.164178	0.999687	1
MEIS3	0.303555	0.556315	0.00314319	0.37955	0.999687	-0.114
DBP	0.335483	0.375887	0.0196282	-0.177786	0.999687	1
USF2	1	0.0166104	0.585983	-0.00411917	0.999687	1
PBX4	0.817924	-0.0948065	0.556085	-0.0280674	0.999687	1
SP4	3.05443e-05	-0.00435617	0.620556	-0.0382677	0.999687	1
DLX5	1	-0.0534326	0.566882	-0.0508906	0.999687	1
HOXA1	1	0.294048	0.0648513	0.11331	0.999687	1
HOXA2	1	0.107315	0.510716	-0.0971408	0.999687	-0.286
HOXA3	0.925869	-0.12933	0.326616	-0.0906241	0.999687	-0.066
HOXA13	1	-0.295048	0.000911498	0.0254911	0.999687	1
NRF1	1	0.0651379	0.483422	0.0923361	0.999687	1
AHR	1	-0.349	0.0062011	-0.204804	0.999687	-0.28
GLI3	0.0893678	-0.100462	0.402209	-0.0660134	0.999687	1
LHX2	1	0.205626	0.222388	-0.00603804	0.999687	1
LHX6	1	-0.284327	0.258736	-0.25117	0.999687	-0.432
CREB3	1	0.0485639	0.533316	0.0597679	0.999687	1
GLIS3	0.109022	-0.5437	0.0616441	-0.168951	0.999687	-0.43
GATA3	0.488231	-0.06083	0.496802	-0.15344	0.999687	1
TLX1	1	-0.041994	0.557085	-0.354852	0.999687	-0.245
MLX	1	-0.038081	0.531622	0.0465336	0.999687	1
DLX4	1	0.252148	0.218871	0.297498	0.999687	1
HLF	0.335483	-0.250927	0.298004	-0.203565	0.999687	-0.259
NFKB1	0.20975	-0.192904	0.154696	0.0176332	0.999687	1
ELF2	0.776109	-0.169582	0.138485	-0.191615	0.999687	-0.253
NKX3-2	1	-0.138151	0.449686	0.086183	0.999687	1
KLF3	0.00131161	-0.144342	0.166504	-0.11007	0.999687	-0.335
SOX6	1	-0.20732	0.348217	-0.0583326	0.999687	-0.309
GLI1	0.0893678	0.187043	0.482954	0.336611	0.999687	1
ELK3	0.823616	-0.291514	0.0218572	0.0603834	0.999687	1
FOXM1	1	0.0582087	0.468506	0.105833	0.999687	1
PPARD	0.04745	-0.0397498	0.548918	0.169671	0.999687	1
BACH2	0.932998	0.0789791	0.472798	0.214201	0.999687	1
E2F3	0.504929	0.112381	0.226948	-0.0207046	0.999687	-0.031
SIM1	1	-0.232835	0.105624	0.0184941	0.999687	1
NR2E1	1	-0.734699	0.00213992	-0.0739919	0.999687	-0.28
TFEB	1	0.369757	0.084778	-0.0567173	0.999687	1
TBP	1	0.117739	0.292354	0.184002	0.999687	1
SRF	0.817924	0.218139	0.0841444	0.248999	0.999687	1
TBX18	1	-0.2371	0.0127586	-0.121038	0.999687	1
NR3C1	1	-0.162332	0.128988	0.0632142	0.999687	-0.02
SMAD5	0.026809	0.0428335	0.503237	0.128252	0.999687	-0.044
BCL6	1	-0.33732	0.103243	-0.171515	0.999687	-0.304
HES1	0.980613	-0.0385706	0.555506	0.186913	0.999687	1
ZBTB47	1	-0.147163	0.213847	-0.172549	0.999687	-0.356
FOXP1	1	-0.136455	0.224017	-0.00445911	0.999687	-0.142
TFCP2L1	0.557902	0.0908779	0.454681	0.208702	0.999687	-0.077
STAT1	1	-0.127203	0.217026	0.00821443	0.999687	1
OTX1	1	-0.129648	0.481294	-0.191541	0.999687	-0.106
ID2	1	0.0841228	0.392652	0.0419565	0.999687	1
DLX2	1	-0.24194	0.0367934	-0.222318	0.999687	1
ATF2	1	-0.106475	0.319365	-0.0296744	0.999687	1
EPAS1	0.840874	0.748075	2.66371e-06	0.294381	0.999687	-0.043
ARID3A	0.817924	0.36797	0.00321576	0.0196671	0.999687	1
VAX2	1	0.158984	0.470408	0.0830126	0.999687	1
NFE2L2	1	-0.119674	0.273965	0.117921	0.999687	1
PRRX1	0.790318	-0.0957858	0.467876	0.180754	0.999687	-0.331
MEF2D	1	0.253107	0.074349	-0.0355437	0.999687	1
TFAP2E	0.0321881	-0.0748465	0.576143	-0.429245	0.999687	1
NR5A2	0.515246	0.12037	0.490152	0.0283151	0.999687	1
ETV3	0.823616	-0.0609669	0.499914	-0.028538	0.999687	1
IRF6	1	0.452146	0.0819616	-0.0733194	0.999687	1
PROX1	1	0.324632	0.0292887	0.241801	0.999687	-0.093
ATF6	1	-0.0247572	0.565077	0.111732	0.999687	-0.066
CREB1	0.264116	-0.229312	0.0591705	0.000439826	0.999687	-0.28
KLF7	0.00131161	-0.240972	0.199266	-0.252497	0.999687	1
MYB	1	-0.191692	0.238774	0.0347336	0.999687	1
FOXO3	0.935523	-0.245702	0.00890221	-0.0686008	0.999687	-0.03
KLF9	0.0320868	0.0905879	0.358472	0.0821873	0.999687	-0.181
NR4A3	1	-0.315412	0.294026	-0.176928	0.999687	-0.372
ONECUT2	1	0.137923	0.175845	0.0772	0.999687	1
ESRRB	0.331514	-0.412623	0.0841328	-0.137227	0.999687	1
ZNF410	1	-0.0568534	0.479322	0.000285489	0.999687	1
BCL11A	1	-0.0352307	0.557605	-0.0712788	0.999687	1
MXI1	1	-0.0181031	0.585335	-0.0173045	0.999687	-0.278
MSX2	1	0.14161	0.324831	0.0567208	0.999687	1
ELF1	0.776109	-0.0496741	0.51794	0.113005	0.999687	1
SMAD9	0.026809	-0.200496	0.0715337	-0.0168613	0.999687	-0.105
EGR1	0.00013987	-0.416261	0.115801	0.589025	0.999687	1
NR2C1	0.817924	0.0872596	0.413382	0.0609829	0.999687	-0.299
NFYB	1	0.0200009	0.588283	0.133294	0.999687	-0.387
TBX2	1	0.114347	0.382088	0.12306	0.999687	1
LHX4	1	0.00940343	0.611455	0.0865935	0.999687	1
HOXA7	0.404195	0.146943	0.379558	0.0209294	0.999687	1
BHLHE41	1	-0.40021	0.00036901	0.0951871	0.999687	1
ATF1	0.264116	-0.0800565	0.464683	-0.084168	0.999687	1
NR4A1	1	0.326202	0.0471291	0.0751674	0.999687	1
HOXC13	1	0.146052	0.247232	0.237022	0.999687	1
HOXC11	1	0.170994	0.396205	0.530669	0.999687	1
IKZF4	1	-0.0765729	0.509144	-0.0411861	0.999687	1
BATF3	1	0.0370399	0.558919	0.00284056	0.999687	1
SNAI1	0.578781	0.907326	0.00126799	-0.162466	0.999687	1
SOX4	1	-0.117563	0.281701	0.316027	0.999687	-0.125
RREB1	0.716675	-0.114767	0.332808	-0.0539612	0.999687	1
IRF1	1	-0.161451	0.321867	-0.192467	0.999687	-0.161
SOX9	1	0.101326	0.423149	0.0483829	0.999687	1
FOXA2	1	0.841204	5.33394e-06	0.356678	0.999687	1
CENPB	1	0.106279	0.286288	-0.0766136	0.999687	1
NKX2-2	0.797771	0.116987	0.459569	-0.511273	0.999687	1
MAX	1	-0.0269226	0.567817	-0.118274	0.999687	1
THRA	0.335483	0.0812175	0.401601	-0.129307	0.999687	1
NR1D1	1	0.239731	0.199107	-0.2083	0.999687	1
IRF3	1	0.0885208	0.365673	-0.052996	0.999687	1
GLIS2	0.364158	0.499545	0.013781	0.0611598	0.999687	1
ZNF384	1	0.0345459	0.542286	-0.0149085	0.999687	-0.02
ELK1	0.823616	-0.0341263	0.555506	0.101458	0.999687	-0.04
SIX1	1	-0.0244295	0.567066	-0.103425	0.999687	1
ZBTB1	1	-0.155251	0.227408	-0.050618	0.999687	1
HIVEP3	1	-0.110581	0.504596	0.17959	0.999687	-0.085
BCL11B	1	-0.532054	0.00557687	-0.281897	0.999687	-0.175
ATF4	1	-0.0358826	0.530991	-0.180354	0.999687	1
FOXP2	1	-0.346138	0.0016148	-0.0126315	0.999687	1
IRF5	1	-0.00914283	0.614818	0.0858309	0.999687	-0.219
HOXD3	0.925869	-0.339967	0.15198	-0.337985	0.999687	1
HOXD9	0.404195	-0.298486	0.00895463	0.448064	0.999687	1
HOXD10	1	-0.217881	0.0750412	-0.0765884	0.999687	1
HOXD13	1	0.0859697	0.39312	-0.0729255	0.999687	1
E2F8	1	0.159561	0.281163	0.0425038	0.999687	1
FOXA1	1	0.0122846	0.60419	0.364828	0.999687	1
NRL	1	-0.00593007	0.623163	0.0160921	0.999687	1
KLF16	0.0030054	0.22903	0.0261968	-0.0179391	0.999687	1
MNX1	1	0.0514324	0.502195	-0.206725	0.999687	1
NPAS1	0.840874	-0.0137456	0.605903	-0.217901	0.999687	1
DNMT1	0.36748	-0.0344371	0.550051	-0.059649	0.999687	1
NFATC1	0.791612	0.212257	0.21174	-0.131986	0.999687	1
NR1H2	1	0.0615113	0.481294	-0.187506	0.999687	1
RARA	0.254236	-0.0493415	0.529093	-0.180298	0.999687	1
THAP1	0.881661	0.00656293	0.616828	-0.106379	0.999687	-0.177
RFX1	0.737683	0.0616852	0.487636	-0.0568956	0.999687	1
LHX1	1	0.0636668	0.544711	-0.193137	0.999687	1
PPARG	0.04745	0.130403	0.250613	0.207035	0.999687	1
TERF2	0.970926	0.105916	0.382857	0.129724	0.999687	-0.02
E2F5	1	0.222792	0.121388	0.132386	0.999687	-0.347
ARNTL	1	-0.454458	0.0461411	-0.372164	0.999687	1
BHLHE40	1	0.197157	0.152918	0.211422	0.999687	1
MEIS2	0.303555	0.017919	0.592556	0.020185	0.999687	1
GRHL1	1	-0.14074	0.36313	0.058724	0.999687	-0.06
SOX5	1	-0.330626	0.156796	0.124999	0.999687	1
CLOCK	1	-0.108605	0.312008	0.0859672	0.999687	-0.534
ETS1	0.823616	0.50099	0.000167853	-0.135744	0.999687	1
TBX3	1	0.213403	0.0900972	0.081907	0.999687	1
LMO2	0.797239	-0.220277	0.428829	-0.700428	0.999687	1
TFCP2	0.249427	-0.042851	0.505555	0.017789	0.999687	-0.061
HEY2	1	-0.270906	0.110315	0.202409	0.999687	1
EMX1	1	0.0057146	0.621789	-0.166411	0.999687	1
PAX3	1	0.0627902	0.526395	-0.0352374	0.999687	1
NKX2-1	0.797771	-0.396076	0.0258524	-0.655539	0.999687	1
ZFHX2	1	-0.445356	0.0137362	-0.232461	0.999687	1
GATA4	0.488231	0.179841	0.192258	0.222057	0.999687	-0.042
KLF4	0.00131161	0.314119	0.0753316	-0.12791	0.999687	1
MYC	1	0.28042	0.0103102	0.119481	0.999687	1
TFAP2A	0.0321881	-0.121334	0.240673	0.129703	0.999687	1
FOXF2	1	0.0437987	0.525742	-0.262297	0.999687	-0.228
HMGA1	0.0898225	0.330662	0.00300902	0.0796067	0.999687	1
PRKRIR	1	-0.112706	0.336682	-0.163724	0.999687	1
TET1	1	0.000967867	0.626247	-0.134296	0.999687	-0.219
STAT4	1	-0.59247	0.0448639	-0.318889	0.999687	1
LEF1	1	-0.134182	0.278097	-0.126553	0.999687	-0.255
ETV6	1	0.0529354	0.555506	0.156136	0.999687	1
PDX1	0.925869	-0.331138	0.196039	0.0961313	0.999687	1
ZNF740	0.668956	0.0290122	0.54935	0.00440928	0.999687	1
ZIC5	0.171386	-0.0499896	0.51328	0.0834427	0.999687	1
ESR2	0.350373	-0.308058	0.366705	-0.307446	0.999687	-0.02
JDP2	0.737683	-0.00364876	0.623432	-0.0548095	0.999687	-0.02
TCF12	0.266611	-0.0369375	0.537368	0.00570778	0.999687	-0.107
ZFHX3	1	0.0776622	0.525506	0.0318021	0.999687	1
IRF8	1	0.0934613	0.500164	0.0248717	0.999687	-0.12
TP53	0.257689	-0.057692	0.478383	-0.0268511	0.999687	1
FOXK2	1	0.0510151	0.499914	-0.106435	0.999687	-0.255
SMAD4	0.883763	0.0566007	0.464683	0.132183	0.999687	1
NFIC	1	0.0576708	0.47599	-0.0166925	0.999687	1
PRDM16	0.725841	0.018522	0.589636	-0.158515	0.999687	-0.214
DMRTA2	1	-0.305344	0.207078	0.412118	0.999687	-0.068
BARHL2	0.932998	-0.394831	0.0242288	-0.339253	0.999687	1
TBX19	1	-0.251658	0.359207	-0.273222	0.999687	1
POU2F1	0.532561	-0.0548381	0.458308	-0.0949187	0.999687	-0.101
LHX9	1	-0.424567	0.152739	0.564588	0.999687	1
ARNT	1	0.0119682	0.603469	0.00204235	0.999687	1
CREB3L4	1	-0.264986	0.17263	-0.453461	0.999687	1
SOX13	1	0.240219	0.0865849	0.0209036	0.999687	1
OSR1	1	-0.396238	0.110261	-0.349322	0.999687	1
MEIS1	0.303555	-0.0901196	0.460522	0.060914	0.999687	1
DLX1	1	-0.134074	0.271722	-0.100344	0.999687	1
CREB5	1	-0.0699661	0.440598	-0.0558915	0.999687	-0.322
HMBOX1	1	-0.146174	0.373575	0.0242681	0.999687	-0.303
ZEB1	0.226669	-0.353179	0.000740928	-0.0711451	0.999687	1
VAX1	1	0.0693383	0.56235	0.090091	0.999687	1
TCF7L2	1	-0.0522456	0.502813	-0.0221709	0.999687	1
HMGA2	0.0898225	0.064182	0.454853	0.191387	0.999687	-0.149
FOXO1	0.997468	-0.0309254	0.561684	-0.0133738	0.999687	1
THRB	0.335483	-0.291759	0.010884	0.0912942	0.999687	-0.01
NR3C2	1	-0.0237615	0.585983	0.163978	0.999687	1
FLI1	0.823616	0.504434	0.00256142	0.259441	0.999687	1
POU4F1	1	-0.192107	0.107041	-0.0783109	0.999687	-0.105
TCF7L1	1	0.316785	0.146926	0.183579	0.999687	-0.158
HHEX	1	-0.0858283	0.435755	-0.11444	0.999687	1
NR4A2	1	-0.265647	0.266996	-0.142206	0.999687	-0.321
UBP1	0.557902	-0.0371472	0.534885	0.0453975	0.999687	1
CEBPG	1	-0.175538	0.0740179	0.0901879	0.999687	1
GABPA	0.823616	-0.0280667	0.567093	0.0825949	0.999687	1
KLF10	0.478779	-0.0991079	0.443084	0.187853	0.999687	1
ETS2	0.823616	0.099127	0.296954	0.112891	0.999687	1
ELK4	0.823616	0.00971625	0.610158	-0.134753	0.999687	-0.369
USF1	1	0.103324	0.307414	0.0293122	0.999687	1
RUNX1	0.349022	-0.222836	0.0701203	-0.0288454	0.999687	-0.163
SIM2	1	0.00565831	0.616078	-0.0492069	0.999687	1
IRX6	1	-0.425757	0.0339404	-0.525752	0.999687	1
ISL2	1	-0.0790541	0.444414	0.228609	0.999687	1
NR2F6	0.0357464	0.310335	0.00194157	0.157769	0.999687	-0.02
PKNOX1	1	0.121477	0.312008	0.158823	0.999687	-0.129
ZBTB7B	0.000209482	0.255818	0.0566223	-0.028168	0.999687	1
ZNF333	1	-0.306369	0.141354	-0.290399	0.999687	-0.18
ZNF75A	1	-0.0975733	0.434475	-0.138857	0.999687	1
TAL1	0.00286648	0.234312	0.308187	0.0841241	0.999687	-0.104
GMEB1	1	-0.340725	0.0102422	-0.235344	0.999687	-0.125
FUBP1	1	0.0269057	0.575459	0.0859051	0.999687	-0.2
GFI1	1	-0.342261	0.0286388	-0.354217	0.999687	1
ZNF281	3.05443e-05	0.171768	0.133927	0.223921	0.999687	-0.02
ATF3	0.737683	0.0141186	0.599584	0.112983	0.999687	1
REL	0.76979	0.0930366	0.373575	0.262969	0.999687	-0.04
EN1	0.925869	0.409162	0.158707	0.0916094	0.999687	1
MSX1	1	0.178533	0.15506	-0.278865	0.999687	1
EOMES	1	-0.0384768	0.592229	-0.832034	0.999687	1
NKX6-1	1	-0.0591318	0.531622	-0.206824	0.999687	1
HESX1	1	0.282405	0.374124	0.612461	0.999687	1
ZNF148	3.05443e-05	-0.233117	0.047674	-0.0220418	0.999687	-0.261
KLF15	0.0244793	0.452892	7.36009e-05	-0.125239	0.999687	1
HEYL	1	0.0910918	0.505317	0.106715	0.999687	-0.123
ZNF589	1	0.196181	0.151796	-0.000577295	0.999687	-0.245
PITX2	1	-0.166508	0.259345	-0.200189	0.999687	1
HAND2	0.706706	-0.198654	0.315785	0.135244	0.999687	1
TLX3	1	-0.021368	0.5958	-0.0986481	0.999687	1
TBX20	0.547931	0.0433664	0.589437	0.11337	0.999687	-0.036
HEY1	1	0.00582399	0.616147	0.0538398	0.999687	1
HNF4G	0.0867527	-0.490901	0.165683	0.278417	0.999687	-0.105
EN2	0.925869	0.0872598	0.415318	0.0234202	0.999687	1
GBX1	0.932998	0.334731	0.228002	0.480012	0.999687	-0.099
FOXK1	1	0.187434	0.193056	0.117668	0.999687	-0.02
OSR2	1	-0.0961568	0.487636	0.395672	0.999687	-0.187
NFIL3	0.737683	-0.0313384	0.584601	-0.207488	0.999687	1
PKNOX2	0.303555	0.287166	0.207576	0.167979	0.999687	1
CDX2	1	0.204147	0.200838	-0.224903	0.999687	-0.029
ZNF219	0.105226	-0.40447	0.000676427	-0.259651	0.999687	1
E2F7	1	-0.415002	7.35931e-06	-0.199683	0.999687	-0.422
ZNF202	0.925869	0.0569322	0.525506	0.258533	0.999687	-0.129
ZNF143	1	0.0209619	0.58683	-0.0351138	0.999687	1
MESP1	1	0.207124	0.397529	0.274644	0.999687	1
SMAD3	1	0.0319086	0.551531	0.0561682	0.999687	-0.02
NKX3-1	1	-0.184702	0.296954	0.347584	0.999687	-0.114
TEF	0.335483	0.555787	0.00158509	0.0728321	0.999687	-0.01
PBX3	0.817924	-0.236427	0.0515147	0.0582641	0.999687	-0.427
SP2	3.05443e-05	0.125095	0.335098	0.0459016	0.999687	-0.02
ZNF232	1	0.0998515	0.446975	0.0317176	0.999687	1
E4F1	1	0.0731344	0.442288	0.0518873	0.999687	1
RBPJ	1	-0.0836111	0.335801	-0.0534141	0.999687	1
STAT3	0.932998	0.175561	0.093213	-0.0739792	0.999687	-0.099
SHOX2	1	-0.24165	0.207078	-0.346441	0.999687	1
ZBTB49	0.791612	-0.0389401	0.589636	-0.0929723	0.999687	1
E2F6	0.280022	0.174688	0.259687	0.17344	0.999687	1
MECP2	0.668956	-0.0248615	0.566732	-0.00579028	0.999687	-0.054
ATF5	1	-0.307475	0.207064	-0.388166	0.999687	-0.084
HIC2	1	0.395486	0.00523948	0.169938	0.999687	-0.033
ZNF32	1	0.0212476	0.58434	0.31065	0.999687	1
ZNF35	1	-0.0409097	0.576733	-0.13722	0.999687	-0.035
ZNF282	1	-0.0299494	0.561715	-0.0617162	0.999687	1
SMAD1	0.026809	-0.157389	0.296399	-0.115605	0.999687	1
EMX2	1	-0.0601178	0.545624	0.372701	0.999687	1
NPAS2	1	-0.0242959	0.599231	-0.0227381	0.999687	1
FOXA3	1	0.645918	0.0439699	-0.119204	0.999687	1
FOXN2	1	-0.0489704	0.542761	0.195248	0.999687	1
NAIF1	1	-0.0734462	0.506333	-0.213119	0.999687	1
ZNF524	0.82537	-0.124963	0.43651	-0.0484648	0.999687	1
ZNF274	1	-0.159262	0.130982	-0.194481	0.999687	-0.084
BPTF	1	0.00949319	0.607343	0.025717	0.999687	-0.02
FOXB1	1	0.0298156	0.59516	0.214784	0.999687	-0.514
KLF11	0.0030054	0.0234267	0.594055	0.0893622	0.999687	1
ID4	1	-0.0813178	0.398742	0.0013366	0.999687	1
HINFP	0.00541856	0.157729	0.265044	0.124021	0.999687	1
ARNT2	1	-0.604748	6.70921e-06	-0.106923	0.999687	-0.02
RARG	0.254236	0.268254	0.0610283	-0.105699	0.999687	1
SP3	3.05443e-05	-0.0851596	0.38845	-0.0133398	0.999687	-0.171
ESRRA	0.331514	0.418082	0.000188258	-0.0912473	0.999687	1
SMARCC1	0.488231	0.00387918	0.618176	-0.0117201	0.999687	1
STAT5B	1	-0.091053	0.367394	-0.0351691	0.999687	1
HOXB2	1	-0.160559	0.213905	0.189261	0.999687	-0.227
MGA	1	0.0621528	0.472892	0.0871663	0.999687	-0.1
ZBTB4	0.863745	0.0803497	0.403187	-0.172734	0.999687	-0.034
NR1D2	1	-0.143856	0.16565	-0.019373	0.999687	-0.054
SMAD2	1	-0.144381	0.151102	-0.0191092	0.999687	-0.269
FOSL1	0.267087	-0.129737	0.507115	-0.247023	0.999687	1
NR2F1	0.0357464	0.364479	0.000204106	0.0920447	0.999687	1
ETV4	0.823616	-0.151094	0.32116	-0.0935122	0.999687	1
HOXD8	0.404195	-0.91703	1.77047e-08	-0.160543	0.999687	-0.637
MYPOP	1	0.129991	0.353368	-0.0194682	0.999687	1
IRX5	1	0.194325	0.258645	-0.354702	0.999687	1
SIX5	1	0.033512	0.56235	0.247705	0.999687	1
HIC1	1	-0.251646	0.334795	-0.163818	0.999687	1
TGIF1	0.743693	0.0951535	0.463793	0.0464684	0.999687	-0.02
NR2C2	0.318541	-0.0226992	0.589715	-0.0511663	0.999687	-0.633
ZBTB33	1	0.117171	0.221903	0.0855145	0.999687	-0.223
IRX3	1	-0.107726	0.33162	0.105112	0.999687	1
SOX12	1	0.232438	0.05214	0.0561492	0.999687	1
MAF	1	0.417056	6.96927e-05	0.061037	0.999687	1
FOXE1	1	-0.0548875	0.564117	0.216311	0.999687	-0.02
GATA2	0.488231	0.267988	0.13401	-0.104816	0.999687	1
EGR3	0.00013987	-0.218683	0.423927	-0.216519	0.999687	1
ZBTB42	1	0.336165	0.0746544	-0.0964954	0.999687	1
ZNF784	1	-0.237106	0.237631	-0.396159	0.999687	-0.049
ALX1	0.790318	0.107609	0.462704	0.278101	0.999687	1
PLAG1	0.0181917	-0.110449	0.438225	-0.0126941	0.999687	-0.482
RFX7	0.737683	0.0213177	0.587866	0.2198	0.999687	1
CREB3L2	1	-0.0271774	0.561373	-0.0809575	0.999687	-0.201
MAFA	1	1.01104	1.2248e-05	0.46029	0.999687	1
NKX2-5	0.797771	0.259445	0.0310464	0.32548	0.999687	1
TBX1	0.547931	0.13366	0.372653	-0.0518144	0.999687	1
POU6F1	1	0.0794828	0.5341	-0.090879	0.999687	-0.27
FOXO4	0.935523	-0.00527575	0.616607	0.111707	0.999687	1
POU3F2	0.532561	0.0406171	0.526235	0.106123	0.999687	1
ZBTB7C	3.05443e-05	-0.185677	0.366998	-0.122292	0.999687	-0.01
WT1	0.000584906	0.185676	0.30816	0.132322	0.999687	-0.042
RFX6	0.737683	-0.0422314	0.581264	0.0447182	0.999687	1
HSF1	1	0.0513435	0.518339	0.0480903	0.999687	1
PURA	0.00132369	-0.0414359	0.535644	-0.235547	0.999687	-0.235
SP1	3.05443e-05	0.0322894	0.551871	-0.0197158	0.999687	1
PBX1	0.817924	0.00892079	0.606469	0.0634111	0.999687	-0.116
SNAI3	0.578781	0.589551	0.0932652	0.713826	0.999687	1
ZBTB3	1	0.231238	0.291287	-0.0146573	0.999687	-0.062
ZBTB6	0.88714	0.0199469	0.599584	0.107748	0.999687	-0.176
RXRA	0.0867527	0.308338	0.0950182	0.0713015	0.999687	1
ZNF75D	1	-0.220793	0.115023	-0.212895	0.999687	-0.052
FOXD2	1	0.232275	0.232949	-0.39899	0.999687	1
PPARA	0.04745	0.0891305	0.480911	0.0884086	0.999687	-0.235
TEAD1	1	-0.227024	0.074349	-0.0936211	0.999687	-0.174
MITF	1	-0.331802	0.0748804	0.162219	0.999687	1
ZKSCAN4	1	0.0583554	0.551871	0.34144	0.999687	-0.225
MTF1	1	-0.115958	0.301411	-0.0676127	0.999687	-0.396
ARID2	1	-0.0138325	0.594259	0.0580688	0.999687	1
SP6	3.05443e-05	0.621217	0.00419645	-0.225055	0.999687	1
ZKSCAN3	1	0.0746089	0.522744	-0.200459	0.999687	-0.02
LIN54	1	-0.123636	0.301328	-0.0128569	0.999687	-0.02
PAX5	0.204626	-0.436988	0.138283	-0.444235	0.999687	1
TCF4	0.266611	-0.188935	0.0924759	0.0510118	0.999687	1
ZSCAN16	1	0.149265	0.40043	0.436166	0.999687	1
ARID5A	0.668956	-0.113883	0.420682	-0.356087	0.999687	1
TOPORS	1	-0.0446633	0.544029	-0.164514	0.999687	1
DMBX1	0.791612	0.397712	0.115876	0.46273	0.999687	-0.02
TEAD4	0.883763	0.000762654	0.626247	-0.138865	0.999687	1
TFDP1	1	-0.105531	0.269773	-0.0143502	0.999687	1
MAFK	0.819239	0.120278	0.272035	-0.0917779	0.999687	1
ZNF652	1	0.0308791	0.579449	0.0981079	0.999687	-0.092
PAX9	0.204626	0.070596	0.483902	-0.157536	0.999687	1
FOXJ3	1	0.0459692	0.495765	0.0538665	0.999687	-0.234
SREBF2	0.0143916	0.0459606	0.526047	0.129825	0.999687	1
POU3F3	0.532561	-0.0913533	0.415071	0.00222167	0.999687	1
FOXO6	0.935523	0.243055	0.239396	0.128373	0.999687	1
MAFB	1	0.453196	0.00670144	0.0845772	0.999687	1
PBX2	0.817924	0.138446	0.165683	0.194908	0.999687	1
E2F4	1	0.0587745	0.450852	0.118515	0.999687	1
OLIG2	0.63342	-0.0675777	0.525742	0.190418	0.999687	-0.02
IRF9	1	0.196757	0.35651	-0.163604	0.999687	-0.455
HOMEZ	1	-0.166982	0.206197	-0.196693	0.999687	1
HMX1	1	0.238573	0.135173	0.0115629	0.999687	1
TWIST2	1	0.178712	0.402479	0.153774	0.999687	1
ETV5	0.823616	-0.707789	0.00074907	-0.0301559	0.999687	1
CEBPA	0.737683	0.237577	0.0556924	0.0899721	0.999687	1
ZNF350	0.791612	0.280301	0.208557	0.0784097	0.999687	1
HOXB7	0.404195	-0.226679	0.0850237	-0.191661	0.999687	1
ARID5B	0.668956	-0.260476	0.0397848	-0.23737	0.995589	-0.114
RFX5	0.737683	-0.103778	0.275302	-0.286366	0.993949	1
ALX4	0.790318	-0.139606	0.392313	-0.404836	0.978992	-0.29
SREBF1	0.0143916	-0.0986026	0.373575	-0.286578	0.966541	1
HBP1	1	-0.0102926	0.607637	0.362205	0.966541	-0.175
RFX2	0.737683	-0.567754	0.0365772	-0.403372	0.910206	1
MYBL1	1	-0.436191	0.000696607	-0.359567	0.90249	-0.298
STAT2	1	-0.0664264	0.485785	-0.387117	0.884257	1
HOXB13	1	-0.0681359	0.518869	-0.839677	0.815754	-0.298
CEBPE	0.737683	0.00358559	0.61767	-0.371761	0.774234	1
CEBPZ	1	0.174183	0.192714	0.338098	0.772718	1
GATA6	0.488231	0.157726	0.192585	0.304281	0.762975	-0.06
HOXB3	0.925869	-0.21362	0.0578777	-0.266386	0.761036	-0.211
NFIX	1	-0.197267	0.17689	-0.332167	0.751162	1
NR2F2	0.0357464	-0.163805	0.0913328	-0.276729	0.722902	-0.377
RXRB	0.0867527	-0.295137	0.00350861	-0.371547	0.722902	1
DDIT3	1	-0.260432	0.184511	-0.774947	0.690256	1
VDR	1	-0.830858	1.2458e-09	-0.433606	0.679774	-0.364
ARID3B	0.817924	0.760361	3.14884e-13	0.306439	0.649102	1
TWIST1	1	0.173703	0.267653	0.460438	0.636081	1
KLF12	0.00131161	0.0125325	0.602743	0.295861	0.634989	-0.093
RUNX2	0.349022	-0.617367	0.00739777	-0.436214	0.634989	-0.299
BACH1	0.932998	0.111969	0.266491	0.674254	0.634989	-0.084
FOXP4	1	-0.0876395	0.432518	-0.336914	0.505147	1
NFYA	1	-0.240321	0.0401391	-0.391528	0.493191	-0.476
IRF4	1	0.00110981	0.626695	-1.01238	0.4321	-0.076
KLF13	0.0030054	-0.265116	0.0249002	-0.478026	0.370725	-0.312
E2F1	0.0103854	-0.143477	0.218621	-0.368189	0.337476	-0.167
HLTF	1	0.0449385	0.497335	0.355697	0.313931	1
SMARCC2	0.488231	-0.561465	9.91595e-07	-0.438759	0.21557	-0.319
RELA	0.20975	-0.570996	5.57519e-06	-0.561389	0.169918	-0.481
CUX2	0.839254	0.112712	0.430432	-0.456576	0.150657	-0.273
NFIA	1	-0.533485	3.52967e-07	-0.413714	0.147929	-0.331
ZKSCAN1	1	-0.399964	5.33394e-06	-0.398478	0.0915028	-0.546
LCOR	1	-0.644214	1.49039e-09	-0.524665	0.0356641	-0.595
NR6A1	1	0.542244	3.67698e-06	0.481813	0.0322321	1
CUX1	0.839254	-0.565857	3.56281e-07	-0.667173	0.00106052	1
IRF2	1	-1.03358	4.7409e-07	-1.04918	4.31832e-05	-0.468
PRDM4	0.839254	-0.489304	7.09111e-08	-0.625736	3.73317e-05	-0.51
ZBTB7A	3.05443e-05	-0.324041	0.000620238	-0.638054	1.21206e-05	-0.409
BARX2	0.786724	-1.09549	1.85305e-16	-0.9337	8.87562e-06	-0.354
TFAP4	0.585482	-0.226099	0.0526723	-0.778422	5.97623e-06	-0.403
NFIB	1	-0.945808	9.14845e-26	-0.734892	4.34246e-07	-0.55
MBD2	0.296594	-1.35031	6.64402e-44	-1.34147	9.44473e-21	-0.823

## Sheet: miR-1_down
Transcription factor	Enrichment (Adj. P-value)	RNA-seq log2(miR/control)	RNA-seq q-value	CARP log2(miR/control)	CARP q-value	Context++ score
POU3F2	1	0.0843444	0.138718	0.00440181	0.711714	-0.043
THAP1	1	-0.072616	0.266084	-0.00628622	0.710574	-0.393
ZBTB42	1	0.0965242	0.270569	0.00379941	0.710574	1
FOXP4	1	0.0687081	0.199355	-0.00219371	0.710559	1
HAND2	1	-0.397088	0.0186226	-0.00531779	0.710559	-0.301
MYPOP	1	0.0944874	0.233439	-0.0035543	0.710497	1
MZF1	0.0513881	0.155924	0.079472	0.00309583	0.710252	1
ID2	1	0.0843819	0.15494	0.00841894	0.708449	1
SMAD2	1	-0.14455	0.015434	-0.00344987	0.707122	-0.122
HSF2	1	0.0626925	0.213912	0.00412254	0.706881	1
NR4A3	1	0.356197	0.0841478	0.00939746	0.706751	-0.166
ALX1	1	0.0162412	0.438235	-0.00930933	0.706658	-0.655
HSF1	1	0.0279414	0.370736	0.00437177	0.706658	1
REL	0.00212916	-0.0102458	0.437931	0.0061321	0.706419	-0.035
PAX1	0.0054731	-0.218146	0.205034	0.0155784	0.706096	1
ZNF263	1.82674e-08	0.0023079	0.456349	0.00470909	0.705802	-0.12
ZNF232	1	-0.181972	0.0950891	0.00867157	0.705256	1
GLIS3	0.00137223	-0.315555	0.0688328	-0.010822	0.703783	-0.091
HEY1	0.00881402	0.0993324	0.163341	-0.0161849	0.703578	1
ATF6	1	-0.00605042	0.440589	0.0059467	0.703458	1
IRX3	1	-0.0816287	0.164939	0.0249244	0.702441	1
FOXA1	1	-0.145572	0.0538977	-0.0151976	0.702143	1
GLI2	1	-0.165928	0.129132	0.00947035	0.701649	1
TBX3	1	-0.0419218	0.305567	0.00957132	0.701479	-0.162
HIVEP2	0.989243	0.0053578	0.45193	-0.0111145	0.699407	-0.074
ZNF423	0.43848	-0.250609	0.0778927	-0.0145336	0.699312	1
EGR1	6.88844e-09	0.110333	0.270091	-0.0256754	0.699312	1
EN2	1	0.36829	5.2394e-09	0.0103399	0.699312	1
SREBF2	0.0104943	0.04739	0.235683	0.00869365	0.699312	1
SOX4	1	-0.059124	0.18519	0.0171601	0.698706	1
MESP1	0.728125	-0.414065	0.0369386	-0.0296054	0.697864	1
MECP2	1	-0.032672	0.329421	0.0113549	0.695569	-0.03
LMO2	0.0020129	-0.303463	0.130283	-0.0423924	0.695211	1
SOX12	1	0.132672	0.0161709	-0.0149638	0.694709	1
NFE2L1	1	0.0164307	0.393708	-0.0131467	0.693429	1
GFI1	1	-0.231415	0.0118322	-0.01766	0.692829	1
BACH2	1	-0.105681	0.171992	0.0153739	0.692467	-0.348
HMG20B	1	0.125927	0.0414038	-0.0178968	0.691306	1
NR1H2	1	0.0806608	0.23327	0.0176745	0.688793	1
AHRR	1	0.0366699	0.401085	0.0231506	0.688772	1
RBPJ	1	-0.0149841	0.403429	-0.0149148	0.68876	1
TBX20	0.60516	0.0402076	0.416318	0.0357847	0.688556	1
SHOX2	1	-0.25707	0.0216624	-0.0333366	0.688254	1
MXI1	1	0.0114503	0.424592	-0.0177254	0.686953	1
NRF1	0.0605355	0.010634	0.432	0.0176497	0.686225	1
BACH1	1	0.144094	0.0402163	-0.0492705	0.686225	1
NR5A2	1	0.015615	0.439025	-0.0283622	0.68446	1
FOXP2	1	0.0621106	0.271973	0.0193326	0.683874	-0.01
NKX3-2	1	0.209207	0.138163	-0.0435959	0.681078	1
IRF8	1	-0.441693	0.00235946	-0.0398327	0.679744	-0.125
ZNF75D	1	-0.0497788	0.307851	-0.0267656	0.677808	1
NKX2-2	0.470194	-0.284029	0.0384638	-0.0657778	0.677753	1
MYBL2	1	-0.178964	0.00107599	0.0184931	0.677415	1
NFYA	1	-0.14376	0.0215042	0.0263228	0.677096	1
IRF1	1	0.2022	0.0702108	-0.0344402	0.676778	-0.02
HLF	1	-0.169221	0.223209	0.0528309	0.676436	1
TEAD4	1	0.0632938	0.229204	0.0214243	0.676092	1
RFX1	1	0.0428268	0.33252	-0.024278	0.675804	1
DLX2	1	0.109605	0.0926096	-0.0265116	0.675742	1
TFCP2	0.338697	0.011196	0.420773	-0.0218166	0.675742	1
FOXF2	1	-0.0151659	0.415366	0.029514	0.675742	1
JUN	1	0.0642179	0.164609	-0.0386893	0.675742	1
KLF12	1.50114e-06	-0.0657407	0.248643	-0.0247949	0.675058	-0.106
ZBTB1	1	-0.0294392	0.361824	0.0302362	0.675058	1
CREB3L2	1	0.126743	0.0413948	-0.0224811	0.674791	-0.068
PBX3	1	-0.0659181	0.23329	-0.0237402	0.673914	1
HMBOX1	1	-0.0362242	0.417108	0.0380505	0.673818	-0.258
SNAI1	1	0.227016	0.206788	-0.0645551	0.672332	1
NFIC	1	-0.0476476	0.267574	0.0246563	0.672332	-0.01
TBX18	1	-0.0992856	0.0862692	-0.0231952	0.672143	-0.277
ZSCAN16	1	0.0656867	0.338653	-0.0649669	0.672143	-0.062
MNX1	1	0.086381	0.146043	0.0267875	0.671662	1
THRB	1	-0.109338	0.0955923	0.0252393	0.671662	-0.173
OTX1	1	0.0680036	0.354212	-0.0458743	0.671617	1
HAND1	1	0.376021	0.0306831	0.0954337	0.671606	1
TCF7	1	0.0846465	0.183045	0.0282319	0.66954	1
ZNF143	1	0.0070339	0.448322	-0.0339689	0.668571	1
ZNF282	1	-0.0112331	0.418429	0.0252185	0.668269	1
HOXA1	0.904971	0.200367	0.0624716	-0.090068	0.667243	1
NFKB1	0.829854	0.073781	0.215132	0.0352133	0.666395	1
MAFB	0.904971	0.117995	0.215914	-0.077865	0.665745	1
ZNF784	1	0.241253	0.098255	0.0726993	0.665046	1
DMBX1	1	-0.447279	0.00929147	0.121179	0.66264	1
CTCF	7.7662e-11	0.0451832	0.271272	0.0304973	0.662543	1
EMX1	1	-0.224272	0.162267	-0.0620656	0.662543	1
ESRRA	0.306328	0.254416	0.00217504	0.0369411	0.662305	1
ISL2	1	-0.0266441	0.387183	0.038454	0.661531	-0.167
MTF1	0.0850149	-0.0132722	0.42171	0.0353311	0.660324	-0.017
MEIS2	1	0.0261355	0.387269	0.0326978	0.659912	-0.16
PATZ1	0.000224764	-0.135907	0.0598455	-0.0412399	0.659368	1
PITX1	1	0.0118867	0.426025	0.0483393	0.658914	1
RFX3	1	0.0686773	0.295182	0.0475606	0.65746	-0.045
LHX6	1	-0.0824515	0.359197	0.0863032	0.657387	1
FOXB1	1	-0.0994173	0.239955	-0.0640632	0.657387	1
PAX5	0.0054731	-0.125205	0.32273	0.0826652	0.657387	-0.195
HIVEP1	0.989243	0.0884743	0.19186	0.0397511	0.654849	1
HINFP	0.00631146	-0.021738	0.415366	0.0510481	0.652686	1
BHLHE41	0.0745557	0.0428398	0.307623	-0.0782537	0.651132	1
ZKSCAN4	0.870852	-0.050691	0.370145	-0.0741071	0.651132	1
HOXC11	1	0.142519	0.182743	-0.0680469	0.650927	-0.107
HOXA11	1	0.0881966	0.116376	-0.0439438	0.650864	1
SMAD3	1	-0.073822	0.169434	0.0348294	0.650864	-0.191
NR3C2	1	-0.0282923	0.385101	-0.0430472	0.650188	1
TLX3	0.850826	0.325676	0.00138135	-0.0944671	0.650175	1
GMEB1	1	0.143559	0.0818728	-0.0431886	0.649839	1
ARID5B	1	0.111558	0.088113	0.0371278	0.649005	1
GABPA	1	-0.0501452	0.234971	0.0438188	0.647559	-0.143
MEIS3	1	0.115559	0.17654	0.0558565	0.646256	1
NKX2-1	0.470194	-0.012341	0.44124	0.108605	0.646256	1
SIM2	1	-0.0298156	0.364543	0.0380527	0.646256	-0.124
NFYC	1	-0.0204853	0.38778	0.0390838	0.646065	1
NFIL3	1	0.0814165	0.309645	0.0846225	0.646065	1
KLF3	1.50114e-06	-0.118149	0.0691958	-0.0436508	0.645573	1
USF1	1	-0.0294867	0.37067	0.064318	0.644977	1
EP300	1	0.0731811	0.241394	0.0445088	0.644221	1
GLI3	1	-0.0431896	0.303367	-0.0406893	0.643524	-0.01
SMAD1	1.4664e-09	0.137132	0.111553	0.0528013	0.643524	1
FOXG1	1	0.111738	0.143204	-0.114506	0.642792	1
OLIG2	0.206052	-0.166538	0.189299	-0.112286	0.642268	1
EPAS1	0.338697	-0.0680794	0.323429	-0.0730266	0.641184	1
HOXB7	0.791383	0.0710203	0.3041	0.0497558	0.641184	1
FOXA2	1	-1.09051	9.61474e-11	-0.120615	0.641152	1
GLIS1	1	-0.0957961	0.390936	-0.125956	0.641115	-0.169
NKX3-1	1	-0.0820372	0.303104	0.104694	0.640006	1
NR1H3	0.632732	-0.0647871	0.349137	-0.0684793	0.639619	-0.32
DMRT3	1	-0.0273201	0.407991	0.0814842	0.639374	1
ZNF384	0.231005	-0.0714472	0.18445	-0.0429576	0.639201	1
PRKRIR	1	-0.0727948	0.194508	-0.0613966	0.639201	-0.296
ARNTL	0.0965254	-0.362471	0.0215042	0.0814991	0.638692	1
PDX1	0.791383	0.0241238	0.440569	0.122512	0.638692	1
FLI1	1	-0.399149	0.00368042	-0.0712954	0.638626	-0.311
MGA	1	0.0158738	0.406437	0.0449728	0.638556	1
NFE2L2	1	-0.114384	0.0693922	0.0482875	0.637174	1
HOXD9	1	0.183134	0.00938111	0.110566	0.637124	1
HOXD3	0.791383	0.133972	0.198276	0.0641701	0.636903	-0.205
PITX2	1	-0.00460232	0.452813	0.066879	0.636903	1
ONECUT2	1	0.0567762	0.28027	0.0500864	0.636294	-0.06
HIVEP3	0.989243	-0.101996	0.304963	0.0644451	0.634898	-0.195
E2F4	2.35372e-05	0.138918	0.0166552	0.0525677	0.634559	1
NPAS2	0.685857	-0.2725	0.0453081	-0.0674269	0.634006	-0.193
SOX9	1	-0.456478	0.000832638	-0.0920831	0.633955	-0.281
ZIC5	7.28052e-05	-0.044646	0.295007	-0.0483402	0.633955	1
HHEX	1	0.00406437	0.455084	-0.0819707	0.633955	1
ZNF350	0.176703	-0.0912584	0.293358	0.0877497	0.633955	1
MAFA	0.00349657	0.336732	0.0750575	0.104137	0.633402	1
HOXC13	1	-0.140059	0.0534271	-0.0887642	0.631766	-0.141
TEF	1	0.308036	0.0167418	-0.0773044	0.631766	-0.01
WT1	1.35785e-09	-0.23852	0.0631613	0.077093	0.631766	-0.128
ATF5	1	-0.502249	0.00112404	-0.115502	0.630955	-0.14
LHX9	1	-0.40959	0.0274617	-0.133905	0.630238	-0.306
SP1	3.50078e-12	-0.0360091	0.300847	0.0486789	0.630209	-0.062
TLX1	0.850826	0.0145447	0.418238	0.0673051	0.629302	1
GBX2	1	-0.129006	0.28305	0.214222	0.629302	-0.227
SIM1	1	0.0665844	0.281735	0.0632742	0.629207	1
ARID2	1	-0.074465	0.221149	-0.0519363	0.628429	-0.294
NR2E1	0.041192	-0.116357	0.289054	-0.108105	0.627726	-0.077
HIC2	0.0611115	0.120188	0.0522395	0.0559439	0.627669	-0.03
NRL	0.00349657	0.00358979	0.46119	0.139453	0.627294	1
BHLHE40	0.0745557	0.136758	0.0400762	0.0654128	0.627294	1
OSR1	1	-0.175912	0.236876	0.13211	0.623666	1
CENPB	0.748082	0.0337583	0.315562	-0.065405	0.623424	1
RUNX1	0.341406	-0.0756809	0.209359	-0.0519882	0.622699	-0.02
HMGA2	0.254611	-0.1019	0.0532041	0.0509808	0.622648	-0.117
VAX1	0.904971	-0.385097	0.0529652	0.130616	0.620969	1
RUNX3	0.341406	-0.0774636	0.17729	0.0583581	0.620755	1
ARID3A	1	0.28411	3.17978e-05	0.0581533	0.619425	1
ELF2	1	0.110959	0.108313	0.0571699	0.617657	1
MSC	0.470194	-0.124341	0.307501	-0.221485	0.616074	1
SOX8	1	0.271845	0.0319309	-0.126238	0.616053	-0.027
E2F3	2.27934e-11	0.12978	0.0223693	0.0491291	0.616053	1
ZBTB7A	6.30202e-14	0.0270572	0.360578	-0.0593219	0.615639	-0.219
BCL11A	1	0.030876	0.36792	-0.06053	0.613149	1
TP73	0.0711418	-0.0198166	0.404126	-0.0584881	0.612162	1
THRA	1	0.0539207	0.243209	-0.0579383	0.611803	1
ELF4	1	-0.0676928	0.208007	0.0579703	0.611252	1
ZBTB6	0.615639	-0.214541	0.0194465	-0.13783	0.611252	-0.229
RXRA	1	-0.0814473	0.236246	-0.0694674	0.61091	1
DLX5	1	-0.101908	0.304572	0.137533	0.610477	1
HOXD13	1	-0.0321809	0.348599	0.152367	0.610029	1
MAFF	0.428194	0.480904	0.0529414	0.201291	0.609492	-0.107
FOS	0.409263	0.085272	0.394977	-0.276658	0.608752	1
MYB	1	0.0579198	0.325799	0.0863113	0.608713	1
NR2C1	1	0.0786162	0.149006	-0.058559	0.608713	-0.103
HOXA7	0.791383	0.157647	0.159221	-0.166665	0.608713	1
SNAI3	1	0.308657	0.170232	-0.192025	0.608666	1
FOXE1	1	-0.250397	0.0329316	0.137072	0.608323	-0.02
ETV1	1	0.240973	0.0214417	0.115393	0.607415	-0.02
MEF2D	1	0.0912628	0.185677	-0.0692438	0.606451	1
HOXB3	0.791383	-0.071971	0.170204	0.0576999	0.606451	1
ZNF76	1	0.00482714	0.450511	-0.0611088	0.606073	1
NFIA	1	0.100024	0.109143	0.0611426	0.604341	1
MAF	0.00349657	0.0913208	0.157356	0.0841274	0.604341	-0.205
UBP1	0.0054731	0.0767861	0.130973	0.0623435	0.604042	1
TFE3	1	0.0159641	0.407222	-0.0721935	0.603417	-0.126
SOX5	1	0.0954547	0.275167	-0.0942851	0.60309	-0.111
ZEB1	1	0.204857	0.00990626	0.0666226	0.602322	-0.097
SMAD5	1.4664e-09	-0.010638	0.418442	0.0633791	0.601615	1
GATA4	1	-0.00238791	0.456568	0.0630787	0.601615	1
TFDP2	0.619274	0.1346	0.135499	0.096276	0.599164	1
SP2	3.50078e-12	-0.0898599	0.211818	-0.0769684	0.598749	-0.269
MAFK	0.428194	0.216948	0.00622819	0.0793039	0.598689	1
FOXO6	1	-0.0127674	0.443467	0.099083	0.598628	1
ESR2	0.0416939	-0.0538333	0.417644	-0.175551	0.596842	1
PRDM16	1	-0.167089	0.0306514	-0.0676517	0.596083	-0.051
FOXF1	1	-0.151547	0.226508	0.153499	0.59418	-0.114
EBF1	1	-0.287794	0.215137	-0.194755	0.593782	-0.04
BATF3	1	-0.113649	0.188103	-0.0977241	0.593499	1
NR4A1	1	0.254124	0.00462966	0.0820257	0.59249	1
HLTF	1	-0.0114025	0.41909	0.0767487	0.591908	-0.107
NFATC1	1	0.0980743	0.195206	0.0746349	0.591619	1
FOXJ3	1	0.0888734	0.101606	0.0615959	0.591527	1
SOX6	1	0.0187958	0.435364	0.105396	0.59122	-0.192
ATF3	1	0.0781928	0.158637	0.0707682	0.590756	1
KLF6	1.50114e-06	0.170364	0.0113895	0.0735074	0.589823	1
HOXD10	1	-0.0309662	0.331385	0.0748366	0.588728	1
EMX2	1	-0.0826923	0.315983	-0.159029	0.588728	-0.223
TEAD3	1	0.045121	0.38137	-0.0957056	0.587619	1
MITF	1	-0.0645105	0.335674	-0.105727	0.587619	1
GATA3	1	0.0143509	0.42401	0.0850396	0.586416	1
PPARD	1	-0.034166	0.356218	0.0745792	0.58615	1
RELB	1	-0.0941714	0.332872	-0.154746	0.585446	1
HOXB13	1	0.0691857	0.287155	0.148336	0.584652	1
SMARCC1	1	0.129762	0.016041	0.0618644	0.584556	-0.377
PRRX1	1	-0.87477	7.19867e-11	-0.144651	0.583198	1
ETV6	1	-0.140355	0.18967	-0.0981087	0.582903	-0.155
E2F6	1.67644e-06	-0.0120825	0.434618	0.0968451	0.581846	1
SOX13	1	0.0705652	0.28027	0.0892012	0.579779	1
IRF9	1	0.0672157	0.35661	0.153313	0.579715	1
OLIG1	1	0.0982415	0.231796	0.232881	0.575735	1
PBX4	1	-0.181367	0.304956	-0.214901	0.575081	1
LEF1	1	-0.25655	0.000329792	-0.0805485	0.571341	-0.238
SIX4	1	0.00935146	0.437015	-0.106366	0.570481	1
ZBTB7C	6.30202e-14	-0.169785	0.159322	0.104577	0.570481	-0.075
NR1D2	1	0.142044	0.0189931	0.0905717	0.570121	1
TFCP2L1	0.0054731	-0.0230935	0.397359	0.086646	0.567433	-0.109
ZNF740	0.0965254	-0.0234456	0.367586	0.0832125	0.566577	1
NR2F2	1	0.0335283	0.317225	-0.0812282	0.565014	1
ZIC2	7.28052e-05	0.0516925	0.229182	0.0840481	0.563137	1
BPTF	1	0.0981421	0.1396	0.082321	0.560545	1
SP3	3.50078e-12	0.0165653	0.400427	0.0817326	0.560545	1
ARID5A	1	0.0272249	0.401652	0.108502	0.56003	1
LHX4	1	-0.00755442	0.446172	0.091027	0.558464	-0.101
TBX1	0.60516	0.0464782	0.290322	-0.0882512	0.558165	1
RUNX2	0.341406	-0.237765	0.116351	-0.119797	0.557618	1
FOXN2	1	-0.182944	0.018836	-0.107111	0.556296	-0.045
FOXC1	1	0.052982	0.217591	0.0938921	0.55625	1
SIX2	1	-0.18604	0.0911916	-0.219386	0.555889	1
BARHL2	1	-0.172882	0.109284	0.208492	0.552814	-0.02
DLX4	1	-0.0682644	0.321613	-0.174228	0.552753	1
PPARA	1	-0.015961	0.412729	0.0874571	0.550967	-0.017
STAT3	0.218167	0.107266	0.0638577	0.0861789	0.55035	1
GBX1	1	-0.10058	0.357626	-0.233764	0.54966	1
PAX9	0.0054731	-0.106722	0.235221	-0.130408	0.548308	-0.058
NFYB	1	-0.0382702	0.316377	0.108698	0.547148	1
NR2C2	0.148912	-0.119042	0.195628	-0.0960766	0.547148	1
BCL6	1	-0.0588596	0.346822	0.156224	0.544615	1
EN1	1	-0.251723	0.155226	0.278185	0.544441	1
FUBP1	1	-0.165186	0.0108354	-0.0959882	0.544229	-0.351
STAT2	1	0.0501867	0.299481	0.121648	0.541787	1
ALX4	1	-0.192102	0.0771266	-0.124525	0.541469	-0.02
KLF16	0.380035	0.303387	9.20484e-05	-0.100504	0.539903	1
TCF7L1	1	-0.123307	0.208463	-0.119522	0.539903	1
HOXA3	0.791383	0.0684758	0.276871	0.0991454	0.539397	1
ZNF652	1	0.0271447	0.407788	0.108225	0.539114	-0.093
NR3C1	1	0.0281752	0.342447	0.0872675	0.538431	-0.147
TET1	0.649463	0.22545	0.055739	0.117494	0.537547	1
CEBPZ	1	-0.119427	0.033641	-0.101593	0.534163	-0.502
FOXO1	1	0.113334	0.110436	0.0938893	0.533721	1
MYBL1	1	0.148385	0.062528	0.137391	0.532307	1
AHR	1	-0.0157875	0.416813	0.132363	0.532078	1
ZNF524	1	-0.0479639	0.377177	-0.1976	0.531971	1
CDX2	1	0.195195	0.0201024	-0.134207	0.531466	1
IRF6	1	-0.742061	3.45341e-05	-0.382455	0.531195	1
CDC5L	1	0.0488907	0.236476	0.0886557	0.528846	1
RORA	1	-0.0897085	0.257713	0.108602	0.525541	-0.125
PLAG1	2.03562e-07	-0.120674	0.112431	-0.130079	0.524886	-0.144
KLF7	1.50114e-06	-0.0655073	0.337251	-0.134701	0.52455	-0.166
TERF2	1	-0.00938724	0.43195	-0.0922064	0.523432	-0.257
SP4	3.50078e-12	0.0286519	0.387723	0.120367	0.523319	1
BARX2	1	0.16177	0.119329	0.139045	0.522827	1
ZBTB33	0.320981	0.0444991	0.259434	0.161695	0.520299	1
ZFX	2.3609e-11	0.126153	0.070522	0.100679	0.519284	1
HIF1A	0.338697	-0.118172	0.0277631	-0.106463	0.517574	-0.161
TCF12	0.00195015	-0.0388356	0.297869	0.0895028	0.517328	1
LHX1	1	0.27549	0.070522	0.213889	0.516808	1
POU3F1	1	0.0879898	0.37165	0.446781	0.515988	1
SREBF1	0.0104943	0.124637	0.0637702	-0.109882	0.515789	1
IRF4	1	-0.47781	0.0293617	-0.284077	0.514592	1
NPAS1	0.338697	0.116539	0.131988	0.1246	0.512329	1
LHX2	1	-0.305878	0.00650604	0.158935	0.509772	1
RARG	1	-0.0278684	0.387205	-0.147097	0.508113	-0.068
CREB3L4	1	-0.132344	0.155494	-0.15478	0.507761	1
FOXM1	1	0.0169099	0.391456	0.101528	0.504937	1
ZNF148	1.68409e-06	-0.245846	0.000536805	-0.182973	0.504358	-0.307
KLF5	1.50114e-06	0.0767778	0.207617	0.16266	0.502828	1
TCF3	0.00195015	0.0857318	0.0911831	-0.0976722	0.499708	1
RELA	0.00212916	0.0979156	0.106406	-0.116029	0.499345	1
STAT1	1	0.0793035	0.143563	-0.12135	0.498817	1
DNMT1	1.34562e-08	0.115176	0.0337333	0.0928221	0.498142	1
POU6F1	1	-0.395793	0.00346392	-0.144779	0.497877	1
NFKB2	0.619226	0.132817	0.0685245	-0.165076	0.497536	1
CEBPA	1	0.287978	8.08326e-06	0.121796	0.497536	1
E2F2	0.0128221	0.0195597	0.391738	0.10076	0.495754	-0.01
HES2	0.140636	-0.21812	0.224137	-0.239695	0.495754	1
ZBTB7B	4.75201e-12	0.0533758	0.296262	-0.11601	0.495572	-0.234
ZFHX2	0.211148	-0.0710971	0.304439	-0.135633	0.492638	1
FOXA3	1	0.496892	0.0371268	0.338595	0.49087	1
FOSL1	0.409263	-0.296078	0.0788333	-0.261302	0.490636	1
RFX7	1	0.0436413	0.318478	0.109971	0.487345	1
IRF5	1	-0.122	0.156646	-0.139087	0.484551	1
E2F7	0.477455	0.0548466	0.25128	0.133896	0.483081	1
HOXA13	1	-0.0382325	0.310495	-0.170651	0.48162	1
IRX5	1	0.2725	0.0128365	-0.214512	0.481083	1
CREM	1	-0.233677	0.00179095	-0.130033	0.47808	-0.42
NKX2-5	0.470194	0.0818742	0.222477	0.202665	0.47808	1
ZNF219	1	-0.194655	0.0108107	-0.131783	0.477673	1
ZNF410	1	-0.0161088	0.407855	0.117794	0.477646	1
SMAD9	1.4664e-09	-0.136197	0.0329939	-0.125306	0.476053	-0.131
CIC	1	0.25382	5.6535e-06	0.119203	0.474867	1
GRHL1	1	-0.151555	0.11473	-0.154342	0.474824	1
E4F1	1	0.114026	0.0682018	-0.125488	0.47284	1
RFX5	1	-0.00199239	0.456568	-0.121391	0.470688	1
TWIST1	0.625915	0.127161	0.187207	0.194567	0.468543	1
MEF2A	1	0.0518935	0.243684	0.109892	0.462715	1
NFAT5	1	0.0527125	0.269784	0.120704	0.462715	-0.389
CREB3	1	0.129434	0.11667	0.307207	0.462715	1
SIX1	1	0.012947	0.417429	-0.15424	0.462715	1
EGR3	6.88844e-09	0.0598057	0.409217	0.497241	0.462343	1
JDP2	1	-0.699665	6.09883e-05	-0.216322	0.461302	1
DMRTA2	1	-0.309921	0.0368118	-0.252366	0.461302	1
NR2F6	1	0.211139	0.00228204	0.161583	0.460552	1
IRF3	1	0.191882	0.00336805	0.144194	0.459153	1
KLF10	1	0.225617	0.00947107	0.213802	0.45762	1
SIX5	1	0.19362	0.0106833	-0.164673	0.45679	1
DDIT3	1	-0.288026	0.00223071	-0.193639	0.456676	1
FOXJ2	1	0.238082	0.00501331	0.164069	0.455327	1
RFX6	1	-0.02799	0.421207	-0.253791	0.4553	1
FOXN3	1	0.136149	0.0486413	0.115238	0.45358	-0.107
ELF1	1	-0.157251	0.0212104	-0.130123	0.453408	-0.225
MAZ	3.88841e-06	0.0537763	0.230204	-0.134209	0.451577	1
HEY2	0.00881402	0.184403	0.0540979	0.184153	0.450658	1
ZBTB12	1	-0.0171673	0.402786	-0.320232	0.450658	1
HNF4G	1	-0.569525	0.0323838	-0.405124	0.449833	-0.075
ATF1	1	-0.128871	0.0706363	-0.14013	0.449718	1
STAT5B	1	0.0350142	0.311532	0.121871	0.449344	1
ESRRB	0.306328	-0.227394	0.0996014	0.208436	0.449083	1
GATA2	1	0.263641	0.0124912	0.183058	0.448246	1
ZBTB3	1	-0.00534734	0.45775	0.271891	0.448246	-0.01
MEF2C	1	0.13998	0.06217	-0.139297	0.4476	1
NFE2L3	1	0.138095	0.0770869	0.167213	0.447538	1
NR4A2	1	-0.0316258	0.421739	-0.261055	0.44723	-0.244
YBX1	1	0.0298497	0.332541	0.11834	0.446217	1
ELK1	1	0.0122607	0.422312	0.172677	0.445379	1
MSX2	1	-0.16931	0.052812	0.206736	0.445341	1
TP53	1	-0.138396	0.0137341	-0.115867	0.444595	1
ARNT2	0.0965254	-0.0355807	0.36116	0.148129	0.444193	1
ZNF75A	1	-0.00481106	0.453603	0.153236	0.442279	1
HMGA1	0.254611	-0.0702778	0.155102	-0.121023	0.439917	1
POU2F1	1	0.0954621	0.0938253	0.12342	0.436574	-0.01
HOXD8	0.791383	-0.129454	0.14993	0.367884	0.435175	1
TOPORS	1	0.0875666	0.142117	0.210648	0.433547	1
KDM2B	1	-0.174408	0.00290158	-0.115181	0.432416	-0.164
TCF4	0.00195015	-0.0657299	0.181332	-0.123838	0.428966	1
GMEB2	1	-0.192074	0.00614959	-0.126923	0.428724	-0.011
PAX2	0.0054731	-0.0183364	0.438636	0.201894	0.428494	1
PROX1	1	-0.00176474	0.461213	-0.206027	0.428494	1
SMAD4	1	0.160343	0.00549873	0.135894	0.422656	-0.248
ETV5	1	-0.0230388	0.406636	0.211334	0.421526	1
HIC1	0.0611115	-0.347607	0.0260022	0.332446	0.419785	1
OSR2	1	-0.169019	0.140296	-0.29209	0.417475	1
ID4	1	-0.357098	5.80304e-10	-0.273462	0.412853	-0.578
NFIX	1	0.163921	0.0179931	0.128113	0.411985	1
ETV4	1	-0.146134	0.117319	-0.208411	0.408153	1
TBX19	1	0.275126	0.168913	-0.403194	0.406369	1
GATA6	1	-0.0443493	0.282967	0.128729	0.405417	1
FOSL2	0.409263	0.133709	0.0973351	0.151376	0.40374	-0.042
TFEB	1	0.135424	0.205851	0.215077	0.402035	1
SMARCC2	1	0.095235	0.0789279	0.132949	0.399364	-0.034
FOXK1	1	0.162227	0.00997101	0.130844	0.39734	-0.108
HES1	0.0280114	-0.0143853	0.411266	0.228139	0.395648	1
GLIS2	0.152954	-0.0703833	0.330325	-0.210306	0.395487	-0.185
RARB	1	-0.0637607	0.338362	-0.190729	0.391496	-0.38
FOXK2	1	0.0897236	0.0987778	0.129395	0.3882	1
NFATC3	1	-0.0972914	0.0699227	-0.139357	0.387192	-0.371
PBX1	1	-0.236661	4.63708e-05	-0.131002	0.384887	-0.202
DLX6	1	-0.264377	0.0184251	-0.306329	0.384622	1
PKNOX2	1	-0.032062	0.41732	0.205507	0.384611	1
MSX1	1	0.00860217	0.444935	0.280494	0.38337	1
ZBTB4	1	-0.115161	0.0703572	-0.160586	0.382963	-0.13
KLF13	0.338697	-0.334839	3.15615e-06	-0.163236	0.378165	-0.194
ELK4	1	0.0483605	0.269705	0.175227	0.376132	1
KLF9	1	0.151092	0.0175936	0.161108	0.373641	1
HESX1	1	-0.683556	0.0183567	-0.654216	0.373149	1
PURA	2.22269e-05	0.0544232	0.265223	0.275793	0.373072	1
ZNF333	1	-0.420927	0.00717092	-0.235236	0.371785	-0.045
FOXD2	1	-0.0818735	0.323682	-0.278003	0.367994	-0.02
CLOCK	0.685857	-0.0481582	0.299329	-0.179436	0.364223	-0.323
ARNT	0.0965254	0.0933066	0.10421	0.165839	0.36411	1
FOXO3	1	0.0396247	0.292286	0.147814	0.363737	1
PAX6	1	-0.205805	0.0263126	-0.202582	0.362296	-0.288
BRCA1	1	-0.0159852	0.408512	0.157245	0.354391	1
ENO1	1	0.134112	0.0312857	0.134283	0.351192	1
GLI1	1	0.0762807	0.39207	-0.444427	0.347402	1
ZBTB47	1	0.00641527	0.446122	-0.185174	0.341511	1
DBP	1	0.206353	0.0744068	-0.270456	0.337286	-0.309
MEIS1	1	0.255621	0.0105823	0.185946	0.337256	-0.157
CREB1	1	-0.0620598	0.227431	-0.176228	0.337249	1
ZBTB49	1	0.184916	0.185258	0.328315	0.337249	1
ARNTL2	1	0.00242919	0.456011	-0.166324	0.33682	-0.034
NR2F1	1	0.306814	2.72623e-06	0.246283	0.335654	1
ZKSCAN3	0.870852	0.0547046	0.336599	0.217341	0.331098	1
EOMES	1	0.09462	0.3165	0.623409	0.329393	1
SP6	3.50078e-12	0.0108022	0.452366	0.433385	0.329393	-0.077
XBP1	1	0.225145	0.000164396	0.235944	0.322437	1
TFAP4	0.00726896	0.0394202	0.316041	-0.187007	0.321247	1
KLF4	1.50114e-06	-0.469434	0.00381302	-0.394052	0.320909	-0.239
LIN54	1	-0.0664612	0.249584	-0.213445	0.319845	1
ZNF281	1.68409e-06	0.00452196	0.448894	0.287971	0.316821	-0.614
ZNF32	1	-0.360035	0.000118914	-0.357917	0.316821	1
TBP	1	-0.224864	0.00345638	-0.25015	0.315018	-0.298
MAX	1	-0.101376	0.157765	-0.190202	0.303738	-0.204
NR6A1	1	0.215463	0.0117689	0.19024	0.298329	-0.05
NFATC4	1	-0.092861	0.204174	-0.230914	0.294564	-0.167
ETV3	1	0.0268463	0.366249	0.228357	0.288957	-0.017
MBD2	6.3435e-06	-0.0854328	0.134579	-0.195194	0.282257	1
DLX1	1	-0.0169595	0.413686	-0.273145	0.279732	1
HBP1	1	0.283373	0.00208638	0.28899	0.275808	1
HMX1	1	0.261333	0.00394651	0.240735	0.273595	1
ZKSCAN1	1	-0.13765	0.0240854	-0.187546	0.264842	-0.015
PPARG	1	-0.194083	0.0140293	-0.229267	0.259935	1
RXRB	1	-0.0297217	0.354034	-0.230348	0.258369	1
TFAP2C	4.20048e-06	0.111428	0.236466	0.422461	0.255612	-0.199
MNT	0.980826	0.0322194	0.353399	-0.21778	0.251436	-0.17
HOMEZ	1	-0.299297	0.000888855	-0.227119	0.247776	-0.013
POU3F3	1	0.0601946	0.280857	0.445163	0.237132	1
E2F1	7.10893e-19	0.178536	0.0032268	0.201275	0.23699	1
ZNF589	0.700103	0.108421	0.11217	0.20119	0.231347	-0.01
PRDM4	0.235566	0.0699421	0.165841	0.206862	0.220624	1
NKX6-1	1	0.0616245	0.327544	-0.459058	0.217211	1
ATF4	1	-0.127377	0.0274617	-0.243624	0.212488	1
NFIB	1	0.229196	0.000488645	0.205097	0.212265	-0.01
RARA	1	0.32854	0.000227005	0.260959	0.210034	1
VDR	1	0.130404	0.108267	0.263194	0.206711	1
TBX2	1	-0.0272292	0.388215	-0.241499	0.205516	1
ZNF274	0.482765	-0.130492	0.030463	0.195644	0.205156	-0.093
CBFB	1	0.16166	0.00615102	0.22373	0.205058	1
POU4F1	1	-0.297661	2.11597e-05	-0.465039	0.204018	1
TCFL5	0.714889	0.25115	0.000102273	0.206284	0.201419	1
IKZF4	1	0.0505507	0.346985	0.353549	0.201257	-0.01
USF2	1	-0.0515087	0.230479	-0.224403	0.197741	1
IRX6	1	-0.131548	0.197714	0.519766	0.195152	1
NFATC2	1	-0.711632	1.05706e-06	-0.347412	0.192014	-0.434
TCF7L2	1	-0.181954	0.0298513	-0.223433	0.191941	-0.182
PBX2	1	0.016193	0.401415	-0.299082	0.187567	1
RREB1	0.00612024	0.160913	0.0598923	0.241853	0.181817	1
FOXO4	1	0.257235	0.00166781	0.406898	0.178542	1
TFAP2A	4.20048e-06	-0.233409	0.00022137	-0.224343	0.177767	1
ZNF35	1	0.144228	0.152299	0.44425	0.169128	-0.095
HOXA2	0.791383	-0.387437	0.0235645	-0.940397	0.16816	1
RFX2	1	0.398403	0.0150423	0.36413	0.157652	1
NAIF1	1	-0.078074	0.295762	-0.358539	0.157232	1
VAX2	0.904971	0.556865	0.023667	0.563598	0.156154	1
YY1	1	0.147878	0.00656469	0.21821	0.154024	-0.01
HSF4	1	-0.191863	0.137928	-0.40415	0.150124	1
NR1D1	1	-0.105597	0.260238	-0.420872	0.142517	1
MLXIPL	0.482765	-0.10746	0.248019	-0.317833	0.141081	-0.01
HEYL	0.00881402	-0.131812	0.165281	0.432898	0.131402	-0.157
ZNF202	0.0769744	0.123631	0.130821	0.345789	0.131321	-0.17
POU2F2	1	0.570909	0.0209572	0.631202	0.130547	1
BCL11B	1	-0.392392	0.00146137	-0.319468	0.126499	-0.135
MLX	1	-0.0511104	0.233288	-0.24865	0.123253	1
REST	0.000231984	0.201735	0.00210645	0.316523	0.123069	1
STAT4	1	-0.282781	0.102693	-0.6291	0.102688	1
FOXP1	1	-0.248377	0.000687968	-0.277637	0.0997862	-0.662
CEBPG	1	-0.0428685	0.257733	0.303285	0.0920577	1
E2F8	1	-0.176773	0.0547984	-0.382905	0.0804173	1
ZFHX3	1	0.279645	0.0246632	0.338611	0.0780632	-0.062
TFDP1	0.619274	0.0979488	0.0646683	0.243525	0.0772432	1
LCOR	1	-0.329017	7.32478e-06	-0.272123	0.0769334	-0.339
MYC	0.0912604	-0.279942	2.69674e-07	-0.30388	0.0652245	1
SRF	1	0.272774	1.0193e-06	0.312281	0.062348	1
CUX2	0.60516	0.0853252	0.272793	0.35055	0.0574113	1
ETS2	1	-0.00493625	0.446537	0.292656	0.0516175	1
ETS1	1	-0.619913	5.95142e-09	-0.493537	0.0484612	-0.327
TAL1	5.63455e-06	-1.51954	2.64808e-14	-0.853517	0.0484612	-0.197
IRF2	1	-0.455596	0.00041016	-0.456587	0.0484612	-0.143
ELK3	1	0.03192	0.347296	0.374225	0.0351806	1
TGIF1	0.81391	-0.239513	0.026893	-0.543013	0.0351157	-0.276
KLF15	1.22298e-08	-0.197871	0.0217872	-0.39626	0.0316389	1
TEAD1	1	0.288589	3.34133e-06	0.310239	0.0306566	-0.023
KLF11	0.380035	0.147594	0.105567	0.493426	0.0297147	1
PKNOX1	1	0.222055	0.000803908	0.312699	0.027077	1
ARID3B	1	0.398986	7.92671e-08	0.34633	0.0230677	1
CREB5	1	-0.278773	1.34901e-05	-0.359296	0.00720989	-0.314
ATF2	1	-0.264707	0.000872001	-0.433771	0.00503524	-0.346
TWIST2	0.625915	0.469637	0.00315463	0.679837	0.00496671	1
CUX1	0.60516	0.347667	1.56689e-08	0.355167	0.00423222	-0.172
MECOM	1	-0.39211	7.90025e-07	-0.522103	4.88943e-05	-0.306
PAX3	1	-0.759718	8.13142e-10	-0.761827	7.22647e-06	-0.539
CEBPE	1	0.537748	7.89798e-25	0.643526	4.26873e-09	1
E2F5	2.35372e-05	-1.70612	4.0904e-64	-1.6115	1.72443e-23	-0.513

## Sheet: miR-122_down
Transcription factor	Enrichment (Adj. P-value)	RNA-seq log2(miR/control)	RNA-seq q-value	CARP log2(miR/control)	CARP q-value	Context++ score
HSF2	1	0.0613501	0.475799	-0.00160514	0.989859	1
ZIC2	1	-0.217045	0.0010825	-0.000692223	0.989859	1
ALX4	1	-0.160288	0.330928	0.000645023	0.989859	-0.035
CBFB	1	0.00605166	0.717668	-0.000379854	0.989859	1
LHX1	1	0.0270821	0.707887	-0.0012457	0.989859	1
HMGA1	1	0.0242386	0.641207	-0.0011789	0.989859	1
ONECUT3	1	0.0501922	0.707691	0.000518511	0.989859	-0.022
NR5A2	1	0.0890961	0.61746	-0.00311016	0.989605	1
NFE2L3	1	0.0196823	0.692664	-0.0035242	0.989576	-0.01
MAZ	1	0.0941511	0.266507	0.00489973	0.989576	1
NRF1	1	0.0208438	0.684045	-0.00337284	0.989576	1
BCL11A	1	-0.0246429	0.674317	-0.00340715	0.989576	1
SOX21	1	0.0690132	0.617977	-0.00952127	0.989576	1
ETS1	1	0.245515	0.0382985	0.00442012	0.989576	1
POU2F1	1	-0.0541092	0.514518	-0.00456204	0.989576	-0.02
SOX13	1	-0.0184797	0.701958	0.00657146	0.989576	-0.105
FLI1	1	0.126787	0.460842	0.00648494	0.989576	-0.031
EN1	1	-0.0342619	0.703159	-0.00802188	0.989576	1
MSX1	1	0.0380874	0.648063	-0.00379002	0.989576	1
ZNF143	1	0.0541988	0.593801	-0.0030009	0.989576	1
ZBTB33	1	0.0229769	0.651057	0.00729019	0.989576	1
ZKSCAN4	1	-0.0416164	0.653922	-0.00621866	0.989576	1
PRKRIR	1	0.070803	0.463617	0.00669174	0.98921	1
ETV1	1	-0.0737889	0.57747	-0.0109394	0.988631	1
MLXIPL	1	0.00713082	0.725493	0.0181372	0.988631	1
TCF3	1	-0.00743125	0.710162	0.0117184	0.988631	1
RFX3	1	0.0301079	0.674452	-0.0131968	0.988631	1
TCF7	1	-0.157535	0.158931	-0.0103953	0.988631	-0.053
NFE2L1	1	-0.0550896	0.465115	-0.0121966	0.988631	-0.11
REST	1	0.0373245	0.605642	-0.00875908	0.988631	1
MEIS3	1	0.0128146	0.713635	0.0110714	0.988631	-0.326
MLX	1	0.00118352	0.731532	-0.00800927	0.988631	-0.083
NR2E1	1	0.0881138	0.596638	-0.0253835	0.988631	1
PRRX1	1	-0.0445751	0.656108	0.0104394	0.988631	1
KLF9	1	-0.0774972	0.408676	0.012197	0.988631	1
HOXD9	1	0.0172264	0.688731	-0.0230577	0.988631	-0.082
NRL	1	0.0511716	0.695598	0.0244675	0.988631	1
TERF2	1	-0.0237044	0.659944	-0.00527569	0.988631	-0.03
FOXF2	1	-0.119102	0.221527	0.0132739	0.988631	1
ZNF281	1	-0.0700754	0.42618	0.0158995	0.988631	-0.01
HESX1	1	0.0940219	0.655981	-0.0380062	0.988631	1
HNF4G	1	0.284584	0.392467	0.0314634	0.988631	1
OSR2	1	0.140668	0.423258	-0.024912	0.988631	1
NPAS2	1	0.116865	0.507068	0.0103526	0.988631	1
SIX2	1	-0.291252	0.0780681	-0.028901	0.988631	1
POU3F2	1	0.0952324	0.296413	-0.0137398	0.988631	1
POU3F3	1	0.0275186	0.661127	0.0101994	0.988631	-0.103
ZNF76	1	-0.053041	0.540027	-0.0121735	0.988559	1
KLF12	1	-0.128484	0.246982	-0.0148579	0.988559	-0.01
NR2C1	1	0.00638726	0.719743	-0.0128492	0.988559	1
EGR3	1	0.405315	0.229177	0.0440585	0.988559	-0.042
ETS2	1	-0.137588	0.102018	0.0120727	0.987844	1
TBX2	1	-0.03269	0.662324	0.0190706	0.98775	1
HIF1A	1	-0.101073	0.193333	-0.0175552	0.987299	1
ESRRB	1	0.00437401	0.729232	0.0224027	0.987045	1
SMAD2	1	-0.114478	0.200717	-0.0174214	0.986486	1
IRX3	1	0.0285356	0.650119	0.0456275	0.985855	1
ZSCAN16	1	0.160784	0.368646	-0.03442	0.985855	1
HOXB7	1	0.0265827	0.684469	-0.0168782	0.985707	1
FOXA2	1	-0.247477	0.271023	0.0362616	0.985164	1
NKX2-2	1	0.0713638	0.610381	0.0410497	0.985164	1
GABPA	1	-0.0332936	0.598198	-0.017475	0.985164	1
MYBL1	1	-0.0997903	0.41678	-0.0261635	0.984526	1
DLX4	1	-0.174156	0.284028	-0.0322632	0.984406	-0.148
ZBTB42	1	0.0194857	0.705231	0.0347682	0.984084	-0.02
E2F4	1	0.00822511	0.71208	0.0281839	0.984084	1
NFATC3	1	-0.0175055	0.682414	0.0181137	0.982868	1
KDM2B	1	-0.0178043	0.673286	0.0160671	0.982868	-0.126
POU2F2	1	-0.136793	0.622496	0.0531075	0.982726	-0.01
MEF2A	1	0.0697713	0.417922	-0.020794	0.982726	-0.136
CIC	1	-0.0937021	0.255089	0.0308707	0.982726	1
NFATC4	1	0.170668	0.127435	0.0302515	0.982726	1
GLI1	1	0.191103	0.537899	-0.0557572	0.982726	1
TBX18	1	0.060377	0.465115	-0.0233716	0.982726	1
STAT1	1	-0.0402799	0.581443	-0.0205674	0.982726	1
DLX2	1	0.0263816	0.653887	-0.037956	0.982726	1
THAP1	1	0.0241238	0.687773	-0.0493431	0.982726	-0.244
LEF1	1	-0.0250043	0.658656	0.0236019	0.982726	-0.02
GATA6	1	-0.0380624	0.593114	0.021018	0.982726	-0.047
POU4F1	1	0.0196339	0.677982	-0.0442506	0.982726	1
CDX2	1	-0.0832004	0.479707	-0.0339334	0.982726	1
NKX3-1	1	0.0584164	0.619947	-0.0435664	0.982726	1
ZBTB49	1	-0.00467709	0.730631	-0.0421569	0.982726	1
FOXB1	1	-0.0710817	0.588965	0.032363	0.982726	1
ZBTB7C	1	-0.127985	0.514808	-0.0315773	0.982726	-0.19
HOXB3	1	-0.168506	0.0349088	0.0219078	0.982408	1
ZFX	1	-0.0730528	0.495265	-0.0302015	0.98237	1
ZNF263	1	-0.0132984	0.696803	0.0298237	0.98237	1
NFYC	1	-0.0454285	0.558911	-0.0231117	0.98237	1
RORA	1	-0.0342008	0.670734	-0.0398437	0.98237	-0.023
ENO1	1	0.0883304	0.349683	0.0287603	0.98237	1
YY1	1	0.00781746	0.708705	-0.0219679	0.98237	-0.01
ZNF423	1	-0.0926057	0.579832	-0.0378782	0.98237	1
LHX2	1	-0.0526497	0.63087	-0.0370003	0.98237	1
NFKB1	1	0.0426868	0.603343	-0.0344452	0.98237	1
ELK3	1	0.0914272	0.355406	0.0261064	0.98237	-0.2
BCL6	1	-0.062317	0.621259	-0.0527004	0.98237	1
OTX1	1	-0.107061	0.578888	-0.0668602	0.98237	1
CEBPZ	1	0.00511867	0.721075	-0.0305797	0.98237	1
EPAS1	1	0.289436	0.0937162	0.0386736	0.98237	1
ATF6	1	-0.0368629	0.587963	-0.0264173	0.98237	-0.378
MXI1	1	-0.0431566	0.576306	-0.0357529	0.98237	-0.01
CENPB	1	0.0100228	0.702912	0.0338667	0.98237	1
NR1D1	1	0.0599886	0.630842	-0.0517877	0.98237	1
ZBTB1	1	0.128691	0.201196	-0.0347151	0.98237	1
DNMT1	1	0.00755673	0.711825	0.0323664	0.98237	1
PAX3	1	-0.0268985	0.686755	-0.0307199	0.98237	1
IRF4	1	-0.195551	0.502913	0.0886182	0.98237	1
PDX1	1	-0.0578439	0.668984	-0.0635527	0.98237	-0.067
VAX1	1	-0.188546	0.477671	-0.0799477	0.98237	1
ZNF333	1	0.0583779	0.640351	-0.0391396	0.98237	-0.01
KLF15	1	0.0396884	0.627825	0.0516175	0.98237	1
EBF1	1	0.230814	0.51152	0.0629633	0.98237	1
TLX3	1	0.00483006	0.727023	0.0662888	0.98237	1
PBX3	1	-0.146537	0.137629	-0.0337721	0.98237	1
KLF13	1	-0.145012	0.136466	-0.0355451	0.98237	-0.02
EMX2	1	-0.0496178	0.674225	0.059102	0.98237	1
NR1D2	1	-0.0216802	0.66189	-0.0346729	0.98237	1
MYPOP	1	0.116051	0.445134	-0.0432793	0.98237	1
ALX1	1	0.106904	0.537666	0.0535412	0.98237	1
LCOR	1	-0.0338274	0.637113	-0.0353834	0.98237	-0.279
MAFK	1	0.154099	0.152848	0.0507511	0.98237	-0.087
NR3C1	1	-0.134388	0.121853	-0.0373502	0.982032	1
HOXD10	1	-0.0397084	0.566196	-0.0352592	0.982032	1
HOXD13	1	-0.146632	0.0932589	-0.0770378	0.981345	1
ZNF75A	1	0.0388618	0.641019	0.0389154	0.981345	1
NAIF1	1	0.0714983	0.60718	-0.0581333	0.981345	-0.01
RXRB	1	0.0841667	0.379636	-0.0530588	0.980875	1
SMAD3	1	-0.0378953	0.598198	-0.032593	0.980258	-0.01
TFCP2	1	-0.0448787	0.546191	0.0385398	0.980176	-0.01
HOXA11	1	-0.0635541	0.456168	0.0827145	0.979952	1
DLX6	1	-0.0515182	0.627388	-0.210866	0.979952	1
NFIX	1	-0.0753046	0.469388	-0.116346	0.979952	1
BRCA1	1	-0.0660666	0.457745	-0.0481113	0.979952	-0.023
RUNX3	1	0.040069	0.608624	0.0652287	0.979952	-0.02
BARX2	1	-0.092105	0.494195	-0.0737914	0.979952	1
FOXN3	1	0.0197436	0.682565	-0.0810606	0.979952	1
FOXC1	1	-0.257022	8.1877e-06	-0.0819919	0.979952	1
AHRR	1	-0.0107603	0.722699	0.0606449	0.979952	1
DMRT3	1	0.0782835	0.568793	0.174915	0.979952	1
YBX1	1	-0.0452639	0.533522	-0.0624239	0.979952	-0.277
KLF6	1	0.0132724	0.700996	-0.0751032	0.979952	-0.152
TFE3	1	-0.0328961	0.62665	-0.0667646	0.979952	-0.131
PITX1	1	0.0200341	0.674225	0.123092	0.979952	1
HES2	1	-0.151948	0.588098	0.200642	0.979952	-0.01
HLTF	1	0.0483098	0.509541	-0.112496	0.979952	1
SREBF1	1	0.155356	0.0629754	0.175294	0.979952	1
FOSL2	1	-0.223968	0.0814744	-0.0889612	0.979952	-0.22
PAX2	1	0.164633	0.444871	0.141887	0.979952	-0.01
RARB	1	0.0530634	0.635559	-0.060509	0.979952	1
NFKB2	1	0.173011	0.0890592	0.106042	0.979952	1
TP73	1	-0.0484363	0.570116	-0.0743622	0.979952	1
RFX2	1	-0.0837506	0.620431	-0.0919439	0.979952	1
CREM	1	0.0423809	0.584745	-0.0864967	0.979952	1
CDC5L	1	-0.0826006	0.277065	-0.0500893	0.979952	1
SIX4	1	-0.00635106	0.722117	-0.0764913	0.979952	1
MYBL2	1	-0.113717	0.123201	-0.0560131	0.979952	1
TCFL5	1	0.0821051	0.459117	0.0667161	0.979952	1
GMEB2	1	-0.0954556	0.336459	-0.114427	0.979952	1
ELF4	1	0.109576	0.224728	0.0882527	0.979952	1
KLF5	1	-0.221353	0.0558215	-0.18216	0.979952	1
FOXF1	1	-0.231491	0.316457	0.129655	0.979952	1
RELB	1	0.286875	0.267475	-0.158643	0.979952	1
DBP	1	-0.0824298	0.574496	-0.182545	0.979952	1
USF2	1	0.0310228	0.608406	0.0937615	0.979952	1
PBX4	1	-0.149999	0.615941	-0.125502	0.979952	1
HBP1	1	0.208825	0.119013	0.097887	0.979952	1
HOXA1	1	0.0301923	0.682508	-0.292896	0.979952	1
HOXA2	1	-0.0234166	0.709593	-0.252731	0.979952	1
HOXA3	1	-0.185065	0.170979	0.0588048	0.979952	1
GLI3	1	-0.0855729	0.388915	-0.0723877	0.979952	-0.01
LHX6	1	0.186296	0.470931	0.165719	0.979952	1
CREB3	1	0.0338988	0.649294	-0.222157	0.979952	1
GLIS3	1	0.214301	0.395676	0.205926	0.979952	1
HLF	1	-0.111555	0.591174	-0.163449	0.979952	-0.118
ELF2	1	-0.0399053	0.608605	-0.0905044	0.979952	-0.137
KLF3	1	0.0561892	0.518946	-0.0413927	0.979952	1
FOXM1	1	-0.0364548	0.567471	0.117178	0.979952	-0.139
CUX2	1	0.403375	0.00167915	0.0495591	0.979952	1
VDR	1	-0.0849066	0.486408	-0.0628796	0.979952	-0.06
PPARD	1	0.0431449	0.605852	0.106216	0.979952	1
SIM1	1	-0.102396	0.423076	-0.070254	0.979952	1
HAND1	1	0.188701	0.453422	0.19786	0.979952	1
SMAD5	1	-0.105162	0.170823	-0.106163	0.979952	-0.084
HES1	1	0.0750976	0.479697	0.0903408	0.979952	1
ZBTB47	1	-0.0170797	0.692096	-0.0561588	0.979952	-0.076
TFCP2L1	1	0.162352	0.149284	0.0833142	0.979952	-0.01
ARID3A	1	0.0513785	0.547481	0.119892	0.979952	1
NFE2L2	1	-0.135417	0.136626	-0.0945126	0.979952	1
MEF2D	1	0.0673703	0.537498	0.136843	0.979952	-0.122
KLF7	1	-0.380243	0.0291297	-0.119079	0.979952	1
ONECUT2	1	-0.173759	0.0744786	-0.104714	0.979952	1
ZNF410	1	0.0782098	0.436069	0.0750175	0.979952	1
NFYB	1	-0.119148	0.2373	-0.150837	0.979952	-0.053
TWIST1	1	-0.0612767	0.611654	-0.0639363	0.979952	1
ATF1	1	-0.0971959	0.419439	-0.130134	0.979952	1
HOXC11	1	-0.132924	0.448576	0.136413	0.979952	-0.022
IKZF4	1	0.102416	0.475904	0.13084	0.979952	-0.105
BATF3	1	-0.0561675	0.611794	-0.0710697	0.979952	1
SNAI1	1	-0.364132	0.300603	-0.157847	0.979952	1
SOX4	1	-0.00301805	0.725824	0.108309	0.979952	1
RREB1	1	-0.118539	0.362509	-0.112457	0.979952	1
IRF1	1	0.228135	0.156315	0.11145	0.979952	-0.065
FOSB	1	0.145923	0.611771	0.347915	0.979952	1
THRA	1	0.0661771	0.44555	0.0614221	0.979952	1
GLIS2	1	0.0914102	0.521658	0.187633	0.979952	-0.01
ZNF384	1	-0.0930021	0.306707	-0.11682	0.979952	-0.078
SIX1	1	-0.0230419	0.660338	-0.108083	0.979952	1
HIVEP3	1	-0.120703	0.552619	-0.145882	0.979952	-0.03
BCL11B	1	-0.168763	0.338742	-0.0793397	0.979952	-0.01
ATF4	1	0.0620869	0.442636	0.167875	0.979952	1
HOXD1	1	-1.0031	0.000539017	-0.516874	0.979952	-0.197
HOXD3	1	0.0541034	0.642979	0.100348	0.979952	1
FOXA1	1	-0.150246	0.178396	-0.189703	0.979952	1
MNX1	1	-0.046888	0.597197	0.130744	0.979952	1
NFATC1	1	-0.078289	0.532514	-0.0981357	0.979952	1
PPARG	1	-0.00825128	0.717342	-0.106822	0.979952	1
E2F5	1	0.142665	0.224728	0.0854869	0.979952	1
ARNTL	1	0.0990505	0.538748	0.110428	0.979952	1
MBD2	1	-0.0112933	0.701588	-0.100167	0.979952	1
BHLHE40	1	0.371215	2.13816e-05	0.0693333	0.979952	1
GRHL1	1	0.105108	0.442817	-0.0442919	0.979952	1
TBX3	1	-0.184394	0.0405347	-0.0941407	0.979952	1
LMO2	1	-0.270166	0.442549	-0.231004	0.979952	1
HEY2	1	0.210374	0.119351	0.0796292	0.979952	1
NKX2-1	1	-0.216135	0.211799	-0.247071	0.979952	1
GATA4	1	-0.14425	0.160121	-0.108137	0.979952	-0.139
MYC	1	0.0793541	0.311933	-0.144463	0.979952	-0.089
FOXP4	1	-0.00579613	0.721075	0.0448333	0.979952	-0.02
TFAP2A	1	-0.0427566	0.563866	-0.108591	0.979952	1
SMARCC2	1	0.0310478	0.613055	0.0566181	0.979952	-0.328
ZNF740	1	0.012642	0.696703	0.0434097	0.979952	-0.219
ZIC5	1	-0.0517101	0.530831	-0.0832878	0.979952	1
IRF8	1	0.180411	0.338537	0.168356	0.979952	1
SMAD4	1	0.0592302	0.448576	-0.0695461	0.979952	1
DMRTA2	1	-0.022394	0.708497	0.146245	0.979952	1
BARHL2	1	0.0483904	0.647964	0.124417	0.979952	1
LHX9	1	0.044628	0.684469	0.102912	0.979952	1
RFX5	1	0.0896691	0.327767	0.135947	0.979952	1
CREB3L4	1	0.0290116	0.683703	0.092437	0.979952	1
MEIS1	1	-0.151177	0.374191	-0.0912159	0.979952	1
NFIB	1	-0.0591036	0.487593	-0.0777413	0.979952	-0.097
NR6A1	1	0.0196724	0.693232	0.0495614	0.979952	-0.076
TCF7L2	1	-0.0449049	0.594961	-0.0456577	0.979952	1
THRB	1	-0.246618	0.00462306	-0.0522415	0.979952	1
NR3C2	1	-0.141761	0.249258	-0.116457	0.979952	1
TCF7L1	1	-0.0947766	0.53022	-0.0754447	0.979952	1
NR4A2	1	0.160353	0.483634	-0.174205	0.979952	1
CEBPG	1	0.0376191	0.564358	0.124745	0.979952	1
KLF10	1	-0.0129101	0.710006	-0.13694	0.979952	1
HOXB13	1	-0.0851737	0.53471	0.136521	0.979952	-0.125
RUNX1	1	-0.0370241	0.651057	-0.0505429	0.979952	-0.031
SIM2	1	0.093372	0.366514	0.112544	0.979952	1
IRX6	1	0.127096	0.445134	0.148976	0.979952	1
PKNOX1	1	-0.0680385	0.470006	-0.076043	0.979952	-0.032
TAL1	1	-0.213322	0.376567	0.297281	0.979952	1
GMEB1	1	0.0482114	0.607305	-0.0657457	0.979952	-0.086
NFIA	1	0.0976436	0.317832	0.0764867	0.979952	1
GFI1	1	0.209817	0.0640043	0.14481	0.979952	1
NKX6-1	1	0.107334	0.487824	-0.226385	0.979952	1
ZNF148	1	-0.031684	0.642428	0.18506	0.979952	1
HEYL	1	-0.0409117	0.65933	0.107356	0.979952	-0.242
ZNF589	1	-0.0954114	0.365266	0.0896542	0.979952	-0.01
T	1	-0.194936	0.566311	-0.140556	0.979952	1
HEY1	1	0.0755826	0.491986	0.252561	0.979952	1
EN2	1	0.0453517	0.561223	-0.116909	0.979952	1
GBX1	1	0.168279	0.541596	0.148941	0.979952	1
FOXK1	1	0.00316479	0.725824	-0.0559382	0.979952	-0.03
ZNF219	1	0.0378088	0.617266	0.100134	0.979952	1
E2F7	1	0.00428964	0.724248	-0.0524255	0.979952	1
ZNF202	1	0.0750822	0.534454	-0.0496022	0.979952	1
TEF	1	-0.044163	0.664474	-0.0897374	0.979952	1
SP2	1	0.0433182	0.613068	0.0512419	0.979952	-0.117
E4F1	1	-0.0128954	0.698661	0.0773437	0.979952	1
RBPJ	1	-0.0347123	0.596873	-0.100114	0.979952	1
GBX2	1	0.00442093	0.730759	0.250181	0.979952	-0.017
STAT3	1	0.0356016	0.598198	-0.0522147	0.979952	-0.04
SHOX2	1	-0.0603804	0.605021	0.0715584	0.979952	-0.215
E2F6	1	0.00869669	0.719816	-0.143577	0.979952	1
HIC2	1	0.0103683	0.706647	0.125062	0.979952	1
ZNF282	1	0.0135616	0.692949	0.0761309	0.979952	1
SMAD1	1	0.130333	0.339593	0.0693944	0.979952	1
STAT2	1	0.111174	0.337424	0.129677	0.979952	1
FOXA3	1	0.0191458	0.723558	0.200452	0.979952	1
ZNF274	1	0.0762127	0.374191	0.0971066	0.979952	-0.01
ID4	1	-0.0546177	0.470126	-0.111437	0.979952	1
HINFP	1	0.069443	0.537498	0.113142	0.979952	-0.024
RARG	1	0.0668503	0.518381	0.102294	0.979952	1
RELA	1	0.0527486	0.514815	0.0691599	0.979952	1
SMARCC1	1	0.0103028	0.700188	-0.0550175	0.979952	1
STAT5B	1	0.0595236	0.46521	0.090105	0.979952	1
GLIS1	1	0.12378	0.642874	0.245416	0.979952	1
NR2F1	1	-0.255076	0.00111245	-0.166014	0.979952	1
HOXD8	1	-0.167998	0.254269	0.107531	0.979952	1
FOXG1	1	0.0837594	0.45674	0.173754	0.979952	1
HIC1	1	-0.121205	0.52756	0.148665	0.979952	1
JUN	1	0.141869	0.0440082	0.145106	0.979952	1
SOX12	1	0.0717291	0.38951	0.135986	0.979952	1
MAF	1	-0.331416	0.0006819	-0.0773786	0.979952	1
FOXE1	1	0.0455893	0.645985	0.126977	0.979952	-0.011
ZBTB7A	1	0.0898379	0.321909	0.0980723	0.979952	1
GATA2	1	-0.0602692	0.60718	0.197247	0.979952	1
PLAG1	1	0.0123265	0.708497	0.131541	0.979952	-0.282
CREB3L2	1	-0.114981	0.216209	-0.0825084	0.979952	1
MAFA	1	0.0790883	0.642671	0.242783	0.979952	1
NKX2-5	1	0.0497778	0.615941	0.0842782	0.979952	1
POU6F1	1	0.111172	0.474227	0.12465	0.979952	-0.054
FOXO4	1	0.0313944	0.664474	0.0853153	0.979952	1
RFX6	1	0.122857	0.487512	-0.118135	0.979952	1
HSF1	1	0.0398185	0.592718	0.0889175	0.979952	1
PBX1	1	-0.0894195	0.279659	-0.0976368	0.979952	1
SNAI3	1	-0.121989	0.639179	-0.14637	0.979952	-0.02
ZBTB6	1	-0.0886032	0.470727	-0.174252	0.979952	1
RXRA	1	-0.0440011	0.632261	0.0989908	0.979952	1
FOXD2	1	-0.0154856	0.717834	-0.161264	0.979952	-0.069
PPARA	1	-0.0570394	0.535437	-0.11536	0.979952	-0.01
MITF	1	0.221202	0.163664	0.0606847	0.979952	1
MTF1	1	-0.105474	0.352024	0.0656042	0.979952	1
ZKSCAN3	1	0.051862	0.623926	0.0941852	0.979952	1
LIN54	1	-0.0578422	0.557192	-0.0911049	0.979952	-0.079
ARID5A	1	0.056966	0.602662	0.128141	0.979952	1
TOPORS	1	-0.00525085	0.72314	0.0700831	0.979952	1
DMBX1	1	-0.162423	0.465115	-0.184162	0.979952	-0.298
TEAD4	1	0.0445334	0.582557	0.0771481	0.979952	1
TFDP1	1	-0.0335193	0.590024	-0.0432564	0.979952	1
PAX9	1	-0.0284643	0.679098	0.0960704	0.979952	1
SREBF2	1	0.039381	0.547391	0.0426777	0.979952	1
FOXO6	1	-0.0977005	0.563958	0.167068	0.979952	1
PBX2	1	0.0836309	0.350159	0.0747271	0.979952	1
OLIG2	1	0.0396446	0.679098	-0.150891	0.979952	1
IRF9	1	0.133154	0.528468	0.0951621	0.979952	1
HOMEZ	1	-0.109552	0.358072	-0.0924539	0.979952	1
HMX1	1	-0.108146	0.398589	0.0770085	0.979952	-0.02
TWIST2	1	0.0463824	0.684762	0.105388	0.979952	1
CEBPA	1	0.0454216	0.551704	0.200283	0.979952	1
ZNF350	1	0.160382	0.429613	-0.10829	0.979952	1
ESRRA	1	0.0951662	0.378989	0.156918	0.979134	1
TFDP2	1	0.205702	0.076169	0.179892	0.978606	-0.202
NPAS1	1	0.0671475	0.540046	0.169966	0.978606	1
ESR2	1	-0.178538	0.57747	-0.306604	0.978606	-0.064
TBX19	1	0.603571	0.0426398	0.346437	0.978606	-0.168
KLF11	1	0.108771	0.435194	0.192999	0.978606	-0.108
SP3	1	-0.162079	0.0493642	-0.132694	0.978606	-0.117
TBX1	1	0.112329	0.269844	0.171218	0.978606	1
TFAP4	1	0.021279	0.672552	0.175928	0.978156	1
MZF1	1	0.238893	0.0522397	0.19902	0.978156	1
TLX1	1	0.0739218	0.465335	0.184012	0.978156	1
RARA	1	0.0621047	0.571288	0.188791	0.978156	1
PRDM16	1	-0.185832	0.0741462	-0.134555	0.978156	1
ARNT	1	0.131459	0.141901	0.147767	0.978156	1
ZNF524	1	0.170482	0.357585	0.286999	0.978156	1
NR2F2	1	-0.0641916	0.426845	-0.177538	0.978156	1
SP4	1	-0.214137	0.0949051	-0.156143	0.976409	1
USF1	1	0.0262657	0.65946	0.258518	0.975687	1
NR2C2	1	-0.248463	0.147901	-0.170091	0.975687	-0.042
NKX3-2	1	-0.0591732	0.664474	-0.32445	0.972589	1
SOX6	1	-0.148882	0.473952	-0.24527	0.972589	-0.145
LHX4	1	0.083175	0.45577	0.149243	0.972589	1
PAX1	1	-0.200594	0.482642	-0.380971	0.972589	1
NR1H2	1	0.157579	0.170269	0.190303	0.972589	1
CREB5	1	-0.087455	0.378989	-0.131532	0.972589	1
FOSL1	1	-0.283866	0.305973	-0.318142	0.972589	1
SIX5	1	0.108992	0.314579	-0.199375	0.972589	1
MSC	1	-0.225459	0.417952	0.538238	0.972589	-0.734
PAX5	1	-0.161427	0.551373	-0.290087	0.972589	-0.045
ZBTB12	1	-0.00541595	0.722981	-0.325165	0.972589	1
TBP	1	-0.140343	0.234128	-0.195336	0.971417	1
ID2	1	0.21707	0.00435729	-0.306368	0.971417	1
SMAD9	1	-0.0829526	0.371369	-0.153126	0.971417	1
IRF5	1	0.261475	0.066375	0.234804	0.971417	-0.268
NFIC	1	0.135445	0.0973574	0.147523	0.971417	-0.01
HSF4	1	0.0581284	0.652414	0.264376	0.969606	1
AHR	1	-0.0941234	0.392777	-0.193757	0.969606	-0.01
DLX1	1	-0.106646	0.349251	-0.224476	0.969606	1
NFYA	1	-0.0952942	0.293996	-0.168217	0.968636	1
BHLHE41	1	-0.166546	0.157981	-0.293825	0.968636	-0.119
TET1	1	-0.131679	0.433005	-0.215399	0.968636	1
HIVEP2	1	-0.110721	0.383449	-0.178956	0.964786	-0.02
GLI2	1	-0.273249	0.0803831	-0.174117	0.964786	1
ETV3	1	-0.0951081	0.340563	-0.178369	0.964786	-0.026
NR4A3	1	0.613053	0.0215982	0.356278	0.964786	1
SOX9	1	-0.09621	0.515501	0.27771	0.964786	1
KLF16	1	0.142181	0.213719	0.204211	0.964786	1
MEIS2	1	-0.2092	0.0974708	-0.177623	0.964786	-0.218
TCF12	1	-0.129702	0.116478	-0.150917	0.964786	1
TP53	1	0.0515818	0.481572	-0.133617	0.964786	-0.043
HHEX	1	-0.0841187	0.503538	-0.308122	0.964786	1
NFIL3	1	0.118528	0.476573	0.286481	0.964786	1
PKNOX2	1	0.130079	0.514023	0.217288	0.964786	1
FOXN2	1	-0.0824268	0.466364	-0.213379	0.964786	-0.157
MGA	1	-0.177336	0.0294921	-0.15682	0.964786	-0.086
WT1	1	0.100047	0.563058	0.252558	0.964786	1
PURA	1	-0.0961175	0.340113	-0.237074	0.964786	1
SP1	1	-0.0276708	0.620672	-0.14731	0.964786	-0.072
ARNT2	1	-0.15915	0.227491	-0.202258	0.96394	-0.055
E2F3	1	-0.0532625	0.481617	-0.133806	0.963654	1
IRF2	1	-0.122353	0.460077	-0.223325	0.961967	1
ZBTB7B	1	0.221584	0.0362528	0.234374	0.959494	1
NPAS3	1	-0.464261	0.234961	-0.402824	0.959336	-0.214
TBX20	1	-0.236099	0.42727	-0.37177	0.959292	-0.122
ZKSCAN1	1	-0.0678887	0.426845	-0.160695	0.950824	-0.088
EMX1	1	0.299904	0.181109	0.286773	0.950824	1
UBP1	1	-0.113804	0.169351	-0.163497	0.950824	1
FUBP1	1	-0.179843	0.01722	-0.192763	0.950824	1
ATF5	1	0.0329606	0.690377	0.354932	0.950824	1
ARNTL2	1	-0.0587891	0.505777	-0.170983	0.949166	-0.023
TFAP2C	1	0.177531	0.355089	0.340905	0.947941	1
CREB1	1	-0.199123	0.0535448	-0.199771	0.947941	-0.251
JDP2	1	0.0943326	0.59401	0.268319	0.947941	-0.17
EOMES	1	0.199603	0.386421	0.550373	0.947941	1
IRX5	1	-0.153501	0.343941	-0.356191	0.947941	1
ZNF784	1	0.113638	0.504453	0.378789	0.947941	1
RFX7	1	-0.150715	0.206972	-0.198262	0.947941	1
ZNF652	1	-0.114991	0.442919	-0.227024	0.947941	-0.01
FOXP1	1	-0.0953934	0.340781	-0.169402	0.94735	-0.152
ELK1	1	-0.0643163	0.443576	0.234482	0.946782	-0.216
HOXA13	1	-0.471603	6.90064e-15	-0.262115	0.946356	-0.087
TFEB	1	0.293492	0.0987916	0.25575	0.946356	1
ETV6	1	-0.0636906	0.620101	-0.220179	0.946356	1
REL	1	-0.110601	0.393154	-0.220274	0.946356	-0.337
PITX2	1	-0.0905214	0.44416	-0.232242	0.946356	1
TGIF1	1	-0.0669209	0.584655	-0.276525	0.946356	1
ARID2	1	-0.161877	0.152997	-0.200209	0.946356	1
NFAT5	1	-0.11876	0.268571	-0.2185	0.946317	-0.191
ETV4	1	0.398355	0.000152169	0.246226	0.943688	1
PATZ1	1	-0.216353	0.0259934	-0.255061	0.940043	-0.211
ELK4	1	0.270743	0.0001301	0.201024	0.940043	1
ATF3	1	0.210123	0.00670884	0.187294	0.937055	1
BPTF	1	-0.173033	0.0995014	-0.19841	0.936725	1
NFATC2	1	-0.301607	0.119587	-0.246168	0.936095	-0.01
PRDM4	1	-0.137025	0.117683	-0.185452	0.928503	1
NR4A1	1	0.24219	0.050056	0.224768	0.924288	1
MAX	1	-0.105952	0.389608	-0.214153	0.915068	-0.209
FOXJ2	1	0.0767306	0.502769	0.250321	0.912844	1
FOXO3	1	-0.272439	5.38304e-05	-0.178256	0.907881	-0.266
KLF4	1	0.0205567	0.710544	0.430889	0.905295	1
ZNF232	1	0.0100529	0.721075	0.290543	0.905295	1
MNT	1	0.128138	0.173139	0.203577	0.905029	1
IRF3	1	0.18294	0.0275566	0.267975	0.903783	1
EGR1	1	0.389633	0.0304932	0.445593	0.902991	1
FOXO1	1	-0.127759	0.259278	-0.211226	0.895646	1
NR1H3	1	0.269721	0.140122	0.271171	0.883741	1
OSR1	1	0.168072	0.503643	0.532836	0.883741	1
MECP2	1	-0.112915	0.171533	-0.176713	0.879466	-0.03
ZNF32	1	0.0171178	0.696803	-0.351235	0.879466	1
TEAD3	1	-0.276989	0.0573781	-0.271768	0.871719	-0.285
CTCF	1	-0.194608	0.00435729	-0.188753	0.871719	-0.044
XBP1	1	0.174456	0.0162068	0.2882	0.86293	1
CEBPE	1	0.182643	0.00664224	0.27588	0.857934	1
GATA3	1	0.0208606	0.687628	0.245444	0.857934	1
MAFB	1	0.0458973	0.659265	0.583233	0.857934	1
BACH2	1	-0.248252	0.0376108	-0.238537	0.854548	-0.12
HMBOX1	1	-0.415088	0.0966791	-0.40131	0.851311	1
CLOCK	1	-0.111231	0.306548	-0.24636	0.826805	1
DDIT3	1	0.0973314	0.471979	0.357464	0.826444	1
ZBTB3	1	0.159336	0.470356	0.420641	0.820192	-0.01
ELF1	1	-0.140417	0.149053	-0.233461	0.79563	1
ISL2	1	0.231346	0.0323226	0.378256	0.791891	1
HMG20B	1	0.237892	0.00144972	0.393145	0.787706	1
E2F2	1	0.161612	0.0505836	0.229982	0.7853	-0.074
RFX1	1	0.112769	0.315302	0.25393	0.783451	1
HAND2	1	0.105704	0.583813	0.543571	0.783451	-0.115
FOXK2	1	-0.220564	0.000785257	-0.194041	0.770815	-0.427
MESP1	1	0.222488	0.398338	0.547856	0.763689	1
HOXC13	1	-0.452159	4.61261e-08	-0.390864	0.748557	-0.324
HOXA7	1	0.301386	0.154001	0.693687	0.740657	1
SOX5	1	-0.0437295	0.663731	-0.354648	0.740657	-0.033
ZEB1	1	-0.16185	0.13391	-0.258986	0.740657	1
ZNF35	1	-0.37925	0.0243875	-0.427882	0.740657	1
HIVEP1	1	-0.166113	0.163664	-0.27404	0.706448	1
DLX5	1	0.0620679	0.649113	0.531122	0.706448	1
MSX2	1	0.0129856	0.708497	0.363934	0.697728	-0.144
STAT4	1	-0.183683	0.471474	-0.548107	0.689072	-0.221
ZFHX3	1	-0.29674	0.0771145	-0.334432	0.688294	1
EP300	1	-0.255483	0.0172924	-0.286052	0.667198	1
TCF4	1	-0.170198	0.0384417	-0.24606	0.66381	-0.059
E2F1	1	0.163778	0.0296414	0.318393	0.660677	1
ZNF75D	1	-0.120178	0.301348	-0.294771	0.656908	1
PROX1	1	-0.184083	0.290939	-0.418016	0.625829	1
E2F8	1	-0.116897	0.367801	-0.327639	0.605955	1
ETV5	1	0.163317	0.247257	0.4074	0.595168	-0.038
FOXP2	1	-0.247024	0.0253949	-0.311317	0.589211	-0.29
HMGA2	1	0.210727	0.000621064	0.253079	0.584511	1
MAFF	1	0.366278	0.322038	0.892902	0.584511	-0.091
SP6	1	0.115319	0.577275	0.662422	0.584511	1
FOXJ3	1	-0.236275	0.000748012	-0.235661	0.584511	-0.385
UNCX	1	0.660568	0.0890592	1.12338	0.565776	1
OLIG1	1	0.123987	0.439388	0.872675	0.563483	1
IRF6	1	-0.0463314	0.669339	-0.836078	0.553563	1
ARID3B	1	0.181705	0.0531422	0.275888	0.547034	1
TEAD1	1	-0.239588	0.00118471	-0.253102	0.541079	-0.043
ATF2	1	-0.132127	0.232516	-0.345427	0.439752	1
BACH1	1	-0.0530375	0.546261	-0.737054	0.396352	1
PAX6	1	-0.105669	0.415027	-0.352487	0.381445	1
VAX2	1	0.657767	0.0379156	0.687121	0.354167	1
RUNX2	1	-0.392122	0.017619	-0.400941	0.354167	-0.29
ZFHX2	1	-0.257772	0.118894	-0.394324	0.251558	1
NR2F6	1	0.1178	0.193315	0.440343	0.247146	-0.183
MYB	1	-0.407775	0.00388582	-0.471527	0.229069	1
SRF	1	-0.236793	0.000342689	-0.342297	0.22726	-0.214
SOX8	1	-0.760073	1.22775e-05	-0.78242	0.197838	1
ZBTB4	1	-0.352698	7.91261e-07	-0.445493	0.133638	-0.097
MEF2C	1	-0.217062	0.0294977	-0.556939	0.0013732	-0.168
ARID5B	1	-0.64207	1.57195e-16	-0.653874	8.67087e-06	1
MECOM	1	-0.471132	5.63837e-10	-0.692725	3.69061e-06	-0.305
CUX1	1	-0.697327	6.02412e-29	-0.721614	4.15527e-09	1

## Sheet: miR-133_down
Transcription factor	Enrichment (Adj. P-value)	RNA-seq log2(miR/control)	RNA-seq q-value	CARP log2(miR/control)	CARP q-value	Context++ score
MLXIPL	0.262707	-0.0426755	0.39372	-0.00282074	0.839623	1
PRDM4	0.827735	0.0870261	0.18394	0.00156641	0.839623	1
THRA	0.292285	0.0937812	0.204904	0.00239797	0.839623	1
MBD2	6.01678e-08	-0.00931036	0.451671	-0.00250634	0.839623	1
FOXF2	0.414605	0.252374	0.00501655	0.00302961	0.839623	1
MYC	0.975704	0.225245	0.00503119	-0.00380807	0.839431	1
ZBTB7B	2.42388e-17	-0.0785273	0.277893	-0.00468917	0.839273	-0.213
SOX8	0.455982	0.0741111	0.359875	-0.00867939	0.838891	-0.253
RFX2	3.174e-05	-0.112372	0.305465	0.00523727	0.838579	1
KLF5	1.99795e-15	0.0666816	0.300813	-0.00485084	0.837961	1
CUX1	0.611303	-0.122858	0.170939	0.00511157	0.83688	1
ETV5	8.9977e-05	0.523791	0.000132839	0.00873604	0.835911	1
ZNF143	0.164337	0.0173827	0.436546	0.00659592	0.835696	1
FOXN3	0.414605	-0.0720911	0.295189	0.00589258	0.835523	-0.085
SMARCC1	0.305702	-0.0206029	0.413002	-0.00506454	0.835523	1
OSR2	0.697583	0.190461	0.120196	-0.0121532	0.835012	1
KLF6	1.99795e-15	-0.0751517	0.276284	-0.00807804	0.834821	1
NR4A3	0.52911	0.0988582	0.367358	0.0157786	0.834821	-0.019
FOXO1	0.558721	0.0603072	0.309261	0.00718045	0.834216	-0.03
VAX2	0.956179	0.144322	0.320858	-0.0151491	0.833785	-0.135
CEBPG	0.609606	-0.0281028	0.384922	0.0106788	0.832796	1
PPARD	0.910886	0.149382	0.10293	0.00968617	0.831841	1
NFKB1	0.3586	-0.00505292	0.464698	-0.0121992	0.831232	1
TCF4	0.0275177	-0.0167059	0.43027	0.0111582	0.831232	1
HMGA1	0.944029	0.13771	0.105876	0.0170868	0.829607	1
RUNX1	0.0560763	-0.137854	0.129642	-0.0123889	0.829607	1
LIN54	1	-0.00531042	0.464322	0.0161007	0.829282	1
TEAD4	1	0.0899652	0.24598	0.0143917	0.828953	1
KLF15	9.57856e-11	0.206498	0.0284176	-0.0202275	0.828915	1
POU6F1	0.999672	-0.170466	0.160072	-0.0173247	0.82876	-0.138
SOX13	0.360586	-0.174401	0.0910855	-0.0161322	0.828693	-0.051
BCL6	0.263829	-0.228834	0.106896	-0.0220577	0.828468	1
MTF1	0.300109	0.0152818	0.439409	-0.0149463	0.827951	-0.01
FOXJ3	0.414605	0.0263746	0.393594	0.0142807	0.827951	-0.153
MEF2A	0.352658	-0.024142	0.407575	0.0172389	0.82725	1
SIM2	1	0.00702506	0.459265	0.0175426	0.82725	1
ATF5	0.874127	0.539176	0.00326685	-0.0392591	0.827192	1
GLI2	0.0237484	-0.0576489	0.373925	0.0230974	0.826092	1
IRF3	1	0.0336817	0.382579	0.0242058	0.826092	1
YY1	0.00224565	0.0331542	0.360108	-0.0204898	0.821949	1
BRCA1	0.72349	-0.0796048	0.227591	-0.0243297	0.820416	1
TFAP2C	8.54956e-22	0.00988295	0.458255	-0.0393557	0.820416	1
CTCF	2.09818e-10	-0.0361185	0.367358	0.0218885	0.820416	1
FOXF1	0.414605	-0.483322	0.00984873	-0.0633233	0.820416	1
DBP	0.25962	-0.00285361	0.472436	0.0404993	0.820416	1
HOXA3	0.361861	-0.099803	0.247157	0.0252386	0.820416	-0.121
ESRRB	0.0899707	0.0219508	0.44685	-0.0330513	0.820416	1
SNAI1	0.887123	0.349961	0.140485	-0.0749229	0.820416	1
SOX5	0.360586	0.014362	0.457119	-0.0367491	0.820416	-0.067
TCF12	0.0275177	-0.0445012	0.351444	0.0233345	0.820416	-0.012
CREB3L4	0.0156277	-0.237287	0.0891693	-0.0491447	0.820416	1
VAX1	0.956179	0.163993	0.282552	-0.055364	0.820416	-0.218
HNF4G	0.152369	-0.125312	0.353426	0.0588428	0.820416	1
GBX1	0.266843	0.335634	0.112025	0.0497853	0.820416	1
IRF9	1	0.000194496	0.476816	-0.0563338	0.820416	1
TFAP2E	8.54956e-22	0.139869	0.356891	0.0703651	0.820349	1
IRF6	0.251457	0.229249	0.135653	-0.062586	0.820349	1
NR2F1	0.1427	-0.0874092	0.207121	-0.035347	0.820349	1
KLF11	2.23145e-11	-0.17719	0.0890648	-0.0387481	0.820209	-0.133
TP53	0.411188	0.00458265	0.464322	-0.025051	0.819605	1
EN1	0.633976	0.554926	0.0206615	-0.0851194	0.819605	1
ZNF423	0.466955	-0.0748372	0.375785	-0.0403031	0.819553	-0.248
ZNF333	0.755889	0.0578898	0.383471	-0.0405291	0.819051	1
TEF	0.25962	0.166694	0.215746	0.0457074	0.819051	1
ELK3	8.9977e-05	-0.140149	0.159269	0.0349624	0.818777	1
NRF1	0.000737767	-0.00340135	0.469297	-0.0295938	0.818063	1
ELK1	8.9977e-05	0.0311139	0.391152	-0.0328814	0.818063	-0.094
NR1D2	1	-0.0565808	0.307039	-0.0331903	0.817584	1
PDX1	0.361861	0.23092	0.145034	-0.0771263	0.817492	1
HIC2	0.00500107	-0.0991477	0.268836	-0.0436884	0.81727	-0.201
PAX1	6.95898e-10	0.342838	0.129514	0.090208	0.817115	1
ARID5B	1	-0.110375	0.194296	-0.0351648	0.816899	1
FOXA1	0.414605	-0.152646	0.0881438	0.0470211	0.816746	1
REST	0.019665	-0.0280591	0.407265	-0.0369142	0.816315	1
HOXC13	0.862639	-0.0328624	0.399865	0.0565718	0.815711	1
ZNF32	1	0.0389754	0.382254	-0.0471554	0.815573	1
STAT3	0.579887	0.0229664	0.407378	0.0301022	0.815101	1
FOXO3	0.558721	-0.173133	0.0232299	-0.0304471	0.814882	1
NFYB	1	0.072614	0.274422	-0.0368082	0.814829	1
FOXK2	0.414605	-0.0165749	0.433607	-0.0327185	0.814829	-0.232
NFATC4	0.124397	-0.330412	0.00191678	-0.0490514	0.814303	1
UBP1	0.0532115	-0.0167514	0.425841	0.0307267	0.812887	1
ZNF410	1	-0.00289754	0.469736	-0.0393637	0.81227	-0.11
ZIC5	1.15376e-05	-0.0444577	0.360429	0.0444895	0.811629	1
EGR3	4.26098e-22	0.190643	0.275789	-0.120586	0.811629	1
PLAG1	1.95207e-06	-0.13223	0.239137	-0.0559292	0.811629	1
FOXD2	0.414605	0.279617	0.0480246	0.0763716	0.811425	1
NFATC1	0.124397	-0.137057	0.223088	0.0532621	0.810248	1
TBP	0.864806	0.173564	0.0533402	-0.0397589	0.810175	1
NKX3-2	0.694178	0.0778951	0.38906	0.0920401	0.810008	1
FOXB1	0.414605	-0.183956	0.201226	-0.0783828	0.809786	-0.116
PAX2	6.95898e-10	0.348196	0.0117956	-0.0503587	0.808422	1
LHX4	1	0.0442832	0.383131	0.0424538	0.808411	1
NKX3-1	0.694178	0.117618	0.227798	0.0818248	0.80737	1
ARID5A	1	0.143792	0.145859	-0.0462462	0.806919	1
MLX	0.398517	0.079394	0.20229	-0.0664803	0.805778	1
BHLHE40	0.0999803	0.0374001	0.397756	0.0512724	0.805778	1
HMG20B	0.709906	-0.442405	8.79138e-09	0.0532211	0.805401	1
ZNF219	0.000772173	0.0205008	0.429123	0.0598285	0.805401	1
SOX12	1	0.126358	0.135915	0.0583808	0.805401	-0.109
NR2F2	0.1427	-0.044218	0.324085	-0.038579	0.805401	-0.111
SMAD2	0.174499	0.0364218	0.360195	0.0396187	0.805268	1
NKX2-2	0.517531	-0.167944	0.199338	-0.113145	0.805163	-0.125
NR4A2	0.52911	-0.183337	0.238663	-0.084711	0.805163	1
PAX5	6.95898e-10	-0.258208	0.186701	-0.0892416	0.805163	-0.08
POU2F2	0.687446	-0.0567405	0.427876	0.0882402	0.805152	-0.192
SMAD4	0.00103831	-0.0313848	0.383158	-0.0396754	0.805152	1
THAP1	0.15407	0.279442	0.0205245	0.0899617	0.805118	1
HEY2	0.00103831	-0.0492834	0.372514	0.0538484	0.80353	1
HBP1	1	-0.0563387	0.342767	0.0545529	0.803086	1
ZNF274	1	0.0077457	0.454661	0.036692	0.803086	-0.187
NFE2L3	1	-0.0574236	0.327186	0.0564103	0.802311	1
ZBTB1	0.00572869	0.102919	0.195732	-0.0480043	0.802217	1
SMAD1	1.18216e-18	-0.0524508	0.372811	-0.0557195	0.802217	1
MYB	0.000633002	0.071533	0.310873	0.051017	0.801651	1
SMARCC2	0.305702	-0.0745529	0.289406	-0.0486764	0.801651	-0.048
IRX3	0.424849	0.226669	0.0357297	-0.101465	0.801651	1
HOXA7	0.35866	0.132344	0.223407	0.114989	0.801058	1
ZBTB49	1	-0.05005	0.415143	-0.0738062	0.800772	1
OLIG2	1	-0.274426	0.0480068	-0.115373	0.800772	1
RARA	0.213405	-0.107461	0.264835	0.0670227	0.800525	1
BHLHE41	0.0999803	0.0582016	0.310568	-0.0615984	0.79963	-0.253
JDP2	0.0534107	-0.167077	0.199202	-0.0661964	0.797825	-0.432
ATF3	0.0257054	-0.216045	0.0195332	0.0527882	0.797825	1
MEIS2	0.613221	-0.115147	0.163225	-0.0511093	0.79671	-0.358
E2F3	1.99936e-05	-0.15753	0.0312195	-0.0399371	0.796253	-0.175
STAT5B	1	-0.011542	0.44255	-0.0447138	0.794584	1
ARID3A	1	-0.28957	0.00929894	-0.0725471	0.792802	-0.104
RXRB	0.00454592	0.0242432	0.41037	-0.0722431	0.791714	1
CDX2	0.642747	-0.0444176	0.384516	-0.0987781	0.791248	-0.069
FUBP1	0.730134	-0.0116968	0.450483	-0.062725	0.790372	1
HEYL	0.00103831	0.0901952	0.329816	-0.0869091	0.789811	-0.1
DMRT3	0.720749	0.461521	0.00698458	0.0931803	0.788599	1
MEIS1	0.613221	-0.0814322	0.316736	0.0616735	0.787638	-0.294
TBX3	0.0178875	-0.0100579	0.453955	-0.0651705	0.787319	1
ARNT	0.0284832	-0.0925751	0.205911	-0.0534664	0.787319	1
KLF10	0.100272	-0.0426659	0.384006	0.0938235	0.787319	1
FOXN2	0.414605	-0.0227443	0.43386	-0.0678478	0.787319	1
PBX2	0.556207	-0.115788	0.117664	0.0763074	0.787319	1
CEBPE	0.116786	-0.0472991	0.316003	0.0933622	0.78675	1
TET1	0.267387	0.0376892	0.398928	-0.0639833	0.785639	1
ZNF263	0.00114834	0.000871141	0.474285	-0.0529701	0.784773	-0.03
DLX6	0.991734	-0.043735	0.40664	-0.127908	0.784773	1
HSF4	0.182512	-0.0649925	0.399387	0.10847	0.784773	1
NR2F6	0.1427	0.297983	0.000480984	0.0789565	0.784773	1
FOXA3	0.414605	-0.0777203	0.407525	-0.16145	0.784773	1
RORA	0.275102	0.108729	0.249666	0.0654093	0.784321	1
MYPOP	0.0433407	0.143323	0.164374	0.0851351	0.783325	1
TAL1	0.0115291	-0.372051	0.0605735	0.136389	0.781067	1
SMAD3	0.174499	-0.0721255	0.237537	-0.0528419	0.780914	1
ONECUT3	0.559695	0.735835	0.0134154	-0.175033	0.779763	1
NFE2L1	1	0.0198713	0.42564	0.0741817	0.779239	1
SREBF2	0.0168453	-0.0242719	0.404971	0.0557284	0.779239	-0.045
ARNTL	0.0284832	-0.0765185	0.352656	-0.0895729	0.778229	1
ZFHX3	1	-0.281753	0.109761	-0.0881185	0.778229	1
IRX5	0.424849	0.275127	0.0373654	0.145271	0.778229	1
FOXO6	0.558721	0.270757	0.0799266	0.108432	0.778229	1
NPAS2	1	-0.0307818	0.431306	-0.0802353	0.777906	1
BATF3	0.0553242	-0.0486872	0.364136	0.0754508	0.777715	1
E2F8	0.907331	-0.2573	0.0669908	-0.0857454	0.777578	1
MITF	0.175534	0.0332877	0.416862	-0.0820769	0.777578	-0.293
LHX2	1	0.034275	0.420451	-0.0930593	0.775985	1
SIX1	0.716245	0.0946961	0.187981	0.0824963	0.775985	1
SHOX2	1	-0.184803	0.16539	-0.132512	0.775985	1
ATF6	0.0971417	-0.129946	0.0818505	-0.062305	0.775851	1
KLF12	1.99795e-15	-0.242761	0.0197993	-0.0682966	0.775851	-0.01
BCL11A	1	-0.0749172	0.295693	0.065601	0.775851	1
ARNT2	0.0284832	-0.102272	0.257463	-0.0742006	0.775851	1
PPARG	0.910886	0.141381	0.0965181	0.0683294	0.774648	1
HOXD10	0.633976	-0.181592	0.0219284	-0.0621061	0.773555	1
NR2C2	0.0135953	-0.075738	0.334461	-0.0708146	0.772823	-0.114
TBX18	0.361861	-0.128312	0.0817097	-0.0643366	0.772712	1
KLF13	1.13142e-13	-0.110825	0.178359	0.078067	0.771098	1
E2F2	0.00123768	0.148918	0.083251	0.0763733	0.770653	1
ALX1	0.411188	0.0656061	0.383999	0.130062	0.769582	1
TP73	0.872605	0.112961	0.198294	0.0837362	0.768858	1
ZNF652	1	-0.123679	0.18087	-0.073286	0.767847	1
HLTF	1	0.0734999	0.225621	0.0729549	0.767591	-0.155
TBX19	0.232752	-0.341201	0.129926	-0.152698	0.765847	1
ARID2	0.00153993	-0.161203	0.0548888	-0.0725864	0.763066	1
MAFB	0.113279	0.225006	0.0694854	0.187539	0.761296	1
MAX	0.376405	0.0604861	0.30206	0.0715939	0.761208	1
TEAD1	0.944029	0.0251986	0.407656	0.0676646	0.761037	-0.301
TFE3	0.175534	0.0478747	0.332835	0.089656	0.760198	-0.237
TFCP2L1	0.0532115	-0.102995	0.185323	-0.0744792	0.760198	1
BARX2	0.709906	0.188598	0.0519656	0.0782859	0.760149	1
GATA3	0.178989	0.0249487	0.420451	0.0851852	0.760149	1
ZNF202	0.506961	0.197809	0.0705247	0.0877727	0.760149	-0.122
DLX5	0.991734	0.211755	0.146138	0.170318	0.759505	1
ZNF384	1	-0.0799062	0.260077	-0.0801102	0.759505	1
PPARA	0.910886	-0.245795	0.0499648	-0.0913638	0.757571	1
HOXD8	0.35866	0.0368288	0.407525	0.178309	0.75743	1
RFX1	3.174e-05	-0.129759	0.16283	0.0942987	0.757177	1
TBX20	0.114753	0.0870401	0.392906	0.167636	0.756871	1
EN2	0.633976	0.37431	2.39651e-05	0.0889614	0.756871	1
EMX2	0.938309	0.080569	0.346735	-0.184402	0.756871	1
CDC5L	1	-0.0500015	0.320411	0.0790921	0.75655	1
CREB3L2	0.107862	0.0687068	0.294361	-0.0734187	0.756515	1
ATF1	0.0921549	0.15813	0.0973076	0.0868117	0.756278	1
ETV3	8.9977e-05	0.00118491	0.474227	-0.0922865	0.75472	1
MXI1	0.0155861	-0.122263	0.110743	-0.0807696	0.754699	-0.032
IRX6	0.424849	0.00382634	0.471245	-0.160151	0.754134	1
ZBTB7C	1.06854e-22	0.11451	0.306247	0.103238	0.752941	1
ELF4	0.0153284	-0.139546	0.133564	-0.0956686	0.752804	-0.068
CREB3	0.0156277	0.1387	0.120084	-0.180631	0.752654	1
SP2	8.54956e-22	-0.0860589	0.269815	-0.0864508	0.752654	-0.02
ZBTB33	0.040948	-0.00566926	0.458729	-0.0950551	0.752654	1
GATA2	0.152369	0.175641	0.15973	0.154322	0.752654	-0.244
FOXO4	0.558721	0.116246	0.195062	0.142056	0.752654	1
LCOR	1	0.0296393	0.403085	0.0907448	0.752654	1
ZNF281	1.89986e-09	-0.0512065	0.316353	-0.12236	0.751766	1
SP4	8.54956e-22	-0.0254124	0.422761	-0.103627	0.751204	1
ZNF282	0.956179	0.181039	0.0405582	0.0919928	0.750481	1
HOXB3	0.361861	-0.165924	0.0648652	-0.0821667	0.749876	1
ZNF232	1	0.164717	0.134009	-0.125706	0.749488	1
PKNOX2	0.613221	-0.148569	0.263739	0.11371	0.749463	1
DLX2	0.991734	0.0162369	0.432745	0.109726	0.749401	1
GLI1	0.0237484	-0.0702053	0.415766	0.210959	0.747568	1
TFCP2	0.0319281	0.00134184	0.473409	0.0830182	0.747568	1
T	0.232752	0.43707	0.108994	0.338881	0.74462	1
SRF	0.268681	0.221311	0.0222332	0.116674	0.744093	-0.023
HES2	0.570107	0.127301	0.345137	0.200984	0.744072	1
NR3C1	0.689243	-0.224103	0.00340867	-0.089716	0.744072	1
NR3C2	0.689243	-0.222353	0.0444003	-0.0975845	0.743592	1
ETS2	8.9977e-05	0.136822	0.0730816	0.0802252	0.743592	1
BPTF	1	-0.104941	0.213615	-0.101627	0.743592	1
ZSCAN16	1	-0.0904648	0.324116	-0.173768	0.741116	-0.554
DNMT1	1.76813e-21	-0.0123542	0.444903	0.0952719	0.738906	1
ZNF76	0.164337	-0.081801	0.295942	-0.0978568	0.738352	1
HOXA11	1	-0.246215	0.00470234	-0.127883	0.733842	1
EP300	0.361861	-0.200548	0.071484	-0.100421	0.733842	1
TLX1	0.380946	0.282214	0.0162861	0.161656	0.733842	-0.075
NR2C1	0.0135953	-0.0865233	0.25098	-0.0993941	0.733842	1
ZNF524	0.302565	0.138027	0.232114	-0.207588	0.733842	1
WT1	4.58926e-17	0.115289	0.309782	0.144341	0.733842	1
MGA	0.86064	-0.15817	0.109093	-0.100681	0.733724	1
FOXP1	0.592022	-0.171276	0.0492596	-0.0929799	0.733382	-0.067
POU3F3	0.681617	0.147694	0.0914024	0.176333	0.733382	-0.185
E2F5	1.76613e-05	-0.106631	0.247157	-0.116957	0.732991	1
SIM1	0.238893	-0.0840466	0.287757	-0.129099	0.73279	-0.052
MNT	0.816546	-0.0496356	0.362252	0.119473	0.731319	1
ATF2	0.0537342	-0.117921	0.146659	-0.102659	0.731319	1
IRF1	1	0.160783	0.145319	-0.162867	0.729852	1
OSR1	0.742611	-0.203563	0.19236	-0.239201	0.729852	1
E2F4	1.76613e-05	0.0588266	0.298586	-0.130263	0.729852	1
HINFP	4.43709e-07	0.0297305	0.410113	-0.120918	0.729053	1
CUX2	0.611303	0.14249	0.192076	-0.126618	0.727163	-0.153
ZBTB42	0.99443	-0.23738	0.112804	-0.232428	0.72693	1
LEF1	0.663634	-0.108773	0.162227	-0.100236	0.726802	1
MEF2D	0.352658	0.16449	0.125404	0.142198	0.726085	1
ETV6	0.449981	-0.124308	0.266269	-0.125716	0.726085	1
TCF7	0.663634	-0.033149	0.401888	-0.140585	0.724894	-0.293
TEAD3	0.685516	0.16621	0.0872367	0.126773	0.724767	-0.04
NAIF1	0.910285	0.16019	0.164813	0.198236	0.724767	1
KLF9	2.23145e-11	-0.350053	0.000523245	-0.11488	0.724228	1
HHEX	1	-0.174164	0.119215	-0.200922	0.718934	1
VDR	0.7573	0.126557	0.170926	0.125874	0.718641	1
NR4A1	0.52911	0.0818632	0.309782	0.14543	0.718499	1
CENPB	0.802779	0.239857	0.0035841	0.157115	0.718499	1
ID4	0.14421	-0.290597	0.000184269	-0.168369	0.718499	-0.242
FOXE1	0.414605	-0.0300229	0.429761	0.23588	0.718499	1
TCF7L2	0.663634	-0.179548	0.0531768	-0.10228	0.717927	1
GRHL1	0.570906	-0.225221	0.0963607	-0.134419	0.717009	1
ATF4	0.874127	0.0925284	0.22912	-0.148687	0.716821	1
FOSL1	0.71656	-0.0903057	0.393753	0.265354	0.716694	1
NFKB2	1	-0.210322	0.0443765	0.206527	0.71566	1
ZIC2	1.15376e-05	-0.066949	0.245112	0.165229	0.710455	1
HSF2	0.267387	0.101931	0.210821	-0.12172	0.705458	1
NFATC2	0.124397	-0.665213	0.000204814	-0.162126	0.705458	-0.15
GFI1	0.0340671	-0.113222	0.219289	-0.160176	0.705458	1
PITX2	0.808453	-0.0108712	0.456557	-0.162143	0.705458	1
PRRX1	0.686219	-0.0428775	0.397671	-0.161338	0.702532	-0.146
MYBL2	0.740914	0.0320634	0.391496	0.126029	0.699114	1
RREB1	0.0966362	-0.0952688	0.24693	-0.121591	0.699114	1
ZFX	1.76813e-21	-0.274873	0.00686193	-0.125412	0.699067	1
SIX4	0.716245	0.0697031	0.303714	-0.140142	0.698863	1
ENO1	1	0.138029	0.139233	0.113036	0.697005	1
HOXC11	1	-0.129623	0.280081	0.284058	0.696805	1
EMX1	0.938309	0.286321	0.0788744	0.217421	0.696805	1
ELF1	0.0153284	0.0266043	0.406681	0.131807	0.695667	1
FOXA2	0.414605	-0.135815	0.252936	0.323202	0.694492	1
RARG	0.213405	-0.259803	0.0185277	-0.209201	0.693628	-0.129
GMEB2	0.604305	-0.114606	0.188945	0.131616	0.693333	1
GLIS2	5.2266e-06	0.338857	0.0281692	0.207388	0.690957	1
NRL	0.113279	0.0822618	0.401208	0.290649	0.685481	1
LHX6	1	-0.321886	0.101892	-0.269903	0.683953	1
NFIL3	0.861852	0.069099	0.350837	0.24118	0.682872	1
SREBF1	0.0168453	0.119269	0.135701	0.175747	0.68138	1
MEF2C	0.352658	-0.122933	0.166757	-0.151891	0.678507	1
PITX1	0.808453	0.472133	6.16898e-06	0.221085	0.675939	1
ONECUT2	0.559695	-0.177249	0.0442603	-0.124106	0.6756	-0.108
ISL2	1	0.193418	0.0360788	0.181796	0.67504	1
HOXA2	0.361861	-0.631595	0.00478614	-0.41524	0.674284	1
MSX1	0.755122	0.126802	0.162737	0.233602	0.674149	1
TOPORS	1	-0.0927084	0.245949	0.197639	0.669616	1
IRF8	1	0.58367	2.90122e-05	0.24788	0.6669	1
NFATC3	0.124397	0.0419253	0.354208	0.134332	0.666788	1
NKX2-5	0.517531	0.412567	2.39651e-05	0.267245	0.666686	1
PBX1	0.556207	-0.310706	0.000308735	-0.129647	0.666686	1
PBX4	0.556207	-0.426425	0.120084	-0.308843	0.665339	1
ELF2	0.0153284	-0.171779	0.0530423	-0.140853	0.661977	-0.286
STAT1	0.2498	-0.17233	0.0355877	-0.142894	0.661036	1
AHRR	0.229874	0.156905	0.228837	0.285243	0.658552	1
HOXB7	0.35866	0.206582	0.0703913	0.169471	0.655725	1
ZKSCAN4	0.879798	0.199868	0.120795	0.201572	0.655238	1
ZNF784	0.449981	0.0106583	0.459532	-0.371068	0.653171	1
MEIS3	0.613221	-0.213607	0.0784886	0.196448	0.651775	1
ZNF350	0.11648	0.357231	0.0422516	0.231395	0.650069	1
BACH2	0.99443	-0.142246	0.165355	-0.158074	0.647674	1
HOXA1	0.882432	0.000826582	0.475395	0.410137	0.646986	1
NFIB	0.266997	-0.257186	0.00592349	-0.156894	0.646986	-0.12
SMAD9	1.18216e-18	-0.0319055	0.385321	-0.136427	0.646842	1
HOXD13	0.862639	0.0452518	0.335766	-0.314439	0.64576	1
RUNX3	0.0560763	0.315772	0.00167984	0.151302	0.641431	1
CREM	0.0921549	0.103879	0.20925	0.157641	0.640856	1
POU2F1	0.687446	-0.145322	0.0547308	-0.155151	0.640163	-0.198
ESR2	0.0590663	-0.237673	0.277893	-0.330662	0.639386	1
PBX3	0.556207	0.122838	0.124212	0.148697	0.639386	1
HOXB2	0.361861	-0.06832	0.285145	0.228941	0.639386	-0.081
MAFK	0.888091	0.173244	0.0673658	0.192238	0.639386	1
ZBTB47	1	0.196873	0.0279517	0.215184	0.635278	1
RFX7	3.174e-05	-0.143023	0.138407	-0.149557	0.635278	1
DMRT1	1	0.804907	0.00234159	0.365951	0.634419	1
NPAS1	0.238893	0.172781	0.104656	0.204083	0.6311	1
OTX1	1	0.0746389	0.379267	0.260803	0.629834	1
NFYC	0.755122	0.115204	0.136523	0.134729	0.62709	1
MNX1	0.867409	0.15508	0.0923897	0.212087	0.62709	1
TCF7L1	0.935186	-0.0515795	0.391195	-0.217599	0.62709	1
HEY1	0.00103831	-0.251707	0.022335	0.35649	0.62709	1
SP6	8.54956e-22	0.478783	0.00968169	-0.470523	0.624747	1
ZBTB3	1	-0.154887	0.248274	-0.325065	0.621599	1
GABPA	8.9977e-05	-0.00788137	0.454661	-0.181273	0.618615	1
HIF1A	0.238893	-0.122355	0.0856647	-0.174763	0.615705	-0.031
CEBPA	0.116786	0.173228	0.0764696	-0.258461	0.615705	-0.159
TERF2	0.910179	0.184097	0.0664318	0.156187	0.615505	1
IRF5	0.956179	0.216722	0.0557907	0.227811	0.615273	1
PAX3	1	-0.0869881	0.307925	-0.206922	0.615273	1
ZBTB6	0.0560763	0.027213	0.427313	-0.265933	0.615273	1
ELK4	8.9977e-05	0.0358792	0.389388	-0.181587	0.61446	1
YBX1	0.111693	0.251783	0.00462968	0.171741	0.611238	1
ETV1	8.9977e-05	-0.00408235	0.4709	-0.245822	0.610893	1
NFIX	0.266997	0.204764	0.0768842	0.206923	0.608	1
STAT4	1	-0.308402	0.12445	-0.314033	0.607702	1
IKZF4	0.976424	0.0993137	0.282746	-0.233749	0.605196	1
PRKRIR	1	0.122017	0.165233	0.205496	0.599915	1
AHR	0.229874	0.0832318	0.262363	-0.211225	0.597551	1
IRF4	1	0.0744201	0.397756	-0.443046	0.594907	1
GMEB1	0.976194	0.138888	0.155535	0.181354	0.593456	-0.33
MYBL1	0.000633002	0.25028	0.0157104	0.273841	0.593456	1
ZBTB7A	1.06854e-22	0.165856	0.0365568	0.211745	0.591468	1
BACH1	0.99443	-0.174241	0.0427934	-0.317873	0.587509	1
HIC1	0.00500107	-0.29224	0.136407	0.46359	0.586199	-0.116
MZF1	0.871514	-0.0455795	0.366152	0.195136	0.584344	1
BCL11B	1	-0.106588	0.29423	0.216064	0.583727	1
RXRA	0.00454592	0.21977	0.0994374	0.281223	0.583727	1
TBX1	0.114753	0.335494	0.00859444	0.273017	0.582373	1
NFIC	0.266997	0.0452234	0.345892	0.186179	0.582057	-0.025
SOX6	0.360586	-0.224161	0.140499	-0.265305	0.57929	1
RELA	0.0843885	0.0718558	0.307475	0.227276	0.577246	1
HSF1	0.182512	0.145414	0.105816	0.233572	0.577004	1
LHX1	1	0.0419091	0.410239	0.398681	0.574378	1
NKX2-1	0.517531	-0.143224	0.251987	-0.561508	0.574378	-0.288
EGR1	4.26098e-22	0.322493	0.0783888	0.620587	0.572214	1
NR1D1	1	-0.142511	0.239137	-0.315249	0.572214	1
HIVEP3	0.755122	0.242967	0.15094	0.23962	0.571277	1
EPAS1	0.238893	0.378764	0.0112601	0.263096	0.57119	1
ZBTB4	0.0261448	-0.192852	0.048945	-0.190054	0.569391	-0.179
CIC	0.259785	0.0144335	0.447424	0.236561	0.56859	1
DLX1	0.991734	-0.114313	0.17003	-0.273083	0.567519	1
HLF	0.25962	-0.443158	0.0295374	-0.360977	0.566721	-0.204
PATZ1	0.000179512	0.138884	0.106098	0.210092	0.558716	1
NR1H2	1	0.187298	0.0431157	0.235502	0.553355	1
FOXJ2	0.414605	0.0323557	0.405026	0.239528	0.551068	1
GATA4	0.178989	0.208561	0.0597753	0.204237	0.551068	1
ZNF75D	1	-0.17878	0.0827244	-0.231397	0.550942	1
TFAP4	0.177136	0.102516	0.190863	0.243843	0.546845	1
FOXK1	0.414605	0.0291174	0.420451	0.230702	0.545971	1
E2F1	1.09138e-15	0.363168	5.47406e-06	0.201289	0.542951	1
KLF4	1.99795e-15	0.127492	0.24527	-0.459288	0.536322	1
HOXD3	0.361861	-0.329704	0.131683	-0.350126	0.533186	-0.095
PAX9	6.95898e-10	-0.0221662	0.429543	-0.264358	0.53131	1
ZNF148	1.89986e-09	-0.0593725	0.310319	-0.278056	0.529058	1
CLOCK	1	0.246335	0.00921984	0.235421	0.52642	1
USF1	0.246566	0.0843467	0.224912	0.285169	0.523782	1
ZNF589	1	-0.188948	0.103358	-0.218651	0.522492	1
PURA	6.30404e-12	0.214035	0.0133778	-0.335367	0.522312	1
PAX6	0.882432	-0.089831	0.274814	-0.247087	0.519862	1
NFIA	0.266997	-0.197615	0.056973	-0.218092	0.51932	-0.107
ZNF740	0.0183746	-0.0473248	0.323545	-0.187977	0.518792	-0.317
MAF	0.637346	0.231871	0.0109671	0.220572	0.518792	1
DLX4	0.991734	-0.0411674	0.407575	0.453186	0.512773	1
RUNX2	0.0560763	-0.242353	0.0796402	-0.246758	0.50804	-0.102
DMBX1	0.411188	0.177005	0.222895	0.583302	0.506996	1
HOXA13	0.862639	-0.589534	1.36308e-15	-0.235046	0.506639	1
XBP1	0.0433407	0.267061	0.000669747	-0.271825	0.506273	1
TWIST1	0.404213	-0.00339788	0.471457	0.304219	0.506273	1
ZNF75A	1	-0.0839995	0.292122	-0.248229	0.506273	1
MECP2	0.296441	-0.194861	0.032516	-0.208583	0.505206	-0.152
ARID3B	1	-0.248338	0.0267755	-0.213937	0.502897	1
NR2E1	0.48029	0.1893	0.206226	0.456786	0.498083	1
HIVEP2	0.755122	-0.215242	0.0243774	-0.227059	0.498032	-0.157
SMAD5	1.18216e-18	-0.22812	0.00363161	-0.192187	0.496555	1
KDM2B	0.916156	0.078714	0.242531	0.204485	0.494245	1
ESRRA	0.0899707	0.196365	0.0405582	0.267628	0.491741	1
TCF3	0.0275177	0.0611918	0.297744	0.25568	0.491169	1
TGIF1	0.706201	-0.143014	0.18983	0.473943	0.4849	1
FOSL2	0.71656	-0.193587	0.0860521	-0.287127	0.481351	-0.673
NFE2L2	1	0.00253605	0.471139	0.218878	0.480796	1
PROX1	0.685516	-0.17842	0.105889	-0.267644	0.480618	-0.065
HOXD9	0.35866	-0.109326	0.189135	0.379869	0.479216	-0.165
MSX2	0.755122	0.113278	0.17864	-0.416254	0.476587	1
ETS1	8.9977e-05	-0.0836971	0.29416	-0.30455	0.472403	1
NPAS3	0.238893	0.555601	0.0337476	0.419785	0.467938	1
SOX9	0.455982	-0.694772	1.16758e-07	-0.475503	0.464347	-0.232
HOXB13	0.862639	-0.0493643	0.386655	-0.603064	0.464002	-0.045
BARHL2	0.0899707	-0.0579418	0.361585	-0.441023	0.45708	1
ARNTL2	0.179276	-0.193317	0.0405582	-0.228852	0.457049	-0.167
CREB1	0.0921549	-0.231939	0.0116068	-0.229839	0.455355	-0.01
THRB	0.292285	-0.46464	2.97671e-06	-0.24647	0.4527	1
LHX9	1	-1.05866	3.09351e-05	-0.631998	0.450985	-0.586
ZKSCAN3	0.879798	0.154127	0.166227	0.257213	0.450985	1
E4F1	0.793583	0.077065	0.244796	0.346366	0.443069	1
RFX6	3.174e-05	-0.293141	0.112698	-0.478726	0.441209	-0.14
HES1	0.0135953	-0.169621	0.0776418	0.389035	0.436857	1
STAT2	1	-0.435436	0.000636178	-0.335491	0.435957	1
IRF2	1	-0.230987	0.094918	-0.299903	0.433301	-0.289
RFX3	3.174e-05	-0.283898	0.0193088	-0.315821	0.430827	-0.267
TCFL5	0.02093	0.12503	0.142736	0.218577	0.429385	1
RELB	1	0.422597	0.051716	0.504685	0.42868	1
HMX1	0.716245	0.563371	4.71943e-07	0.396372	0.422786	1
TFEB	0.175534	0.239408	0.116964	0.386222	0.419537	1
GATA6	0.178989	0.0229462	0.418056	0.248971	0.415941	-0.016
RFX5	3.174e-05	-0.111999	0.116254	-0.305056	0.411735	1
ZNF35	1	0.092564	0.320267	-0.414025	0.406721	-0.01
SNAI3	0.887123	-0.164396	0.342875	0.761187	0.406721	1
FOXM1	0.91568	0.0479691	0.338089	0.259622	0.399798	1
NR5A2	0.122394	-0.579241	0.00297498	-0.38505	0.39577	-0.115
ZFHX2	1	-0.640827	2.60241e-05	-0.360491	0.395282	-0.01
CEBPZ	1	0.238034	0.0128139	0.294768	0.381003	1
GLI3	0.0237484	-0.466044	1.99446e-05	-0.275677	0.367142	-0.299
TBX2	0.0178875	0.234471	0.025635	0.321401	0.361114	1
NKX6-1	1	0.0845004	0.303931	-0.503557	0.3572	1
E2F6	7.52651e-11	0.380085	0.000316925	0.289096	0.346309	1
USF2	0.148632	0.257967	0.00139603	0.336493	0.337303	1
ZEB1	0.00455307	-0.295584	0.00202772	-0.315126	0.334057	1
PKNOX1	0.613221	0.0401534	0.375158	0.253281	0.327628	-0.191
KLF7	1.99795e-15	-0.380474	0.0086842	-0.372629	0.299182	-0.213
HAND2	1	0.102235	0.304311	0.647183	0.289891	1
MESP1	0.784402	0.565597	0.0188728	0.935338	0.282615	1
CBFB	1	0.266378	0.000743004	0.277098	0.281976	1
GLIS3	0.00258469	-0.794322	0.000219454	-0.513036	0.278497	1
ZKSCAN1	1	-0.394091	1.8074e-07	-0.275351	0.255362	-0.066
REL	0.0843885	-0.291543	0.00430874	-0.376665	0.25298	-0.01
TWIST2	0.404213	-0.293015	0.127023	-0.525982	0.247952	1
POU3F2	0.681617	-0.0797222	0.238116	-0.571034	0.234217	1
ETV4	8.9977e-05	0.409305	0.00382094	0.513305	0.233633	1
SIX5	0.716245	0.0848277	0.265256	0.456499	0.2319	-0.177
LMO2	0.593783	-0.261686	0.217387	-0.939985	0.22193	1
PRDM16	1	-0.500138	1.73346e-06	-0.404402	0.209912	-0.277
ID2	0.14421	0.0931689	0.199271	0.51725	0.209063	1
TFDP1	0.600141	0.121896	0.0927256	0.299846	0.166695	1
DDIT3	1	0.143057	0.137007	-0.659487	0.160194	1
EOMES	0.0534107	0.163181	0.238268	-1.10752	0.146103	1
ALX4	0.411188	0.163679	0.141309	-0.484359	0.144446	1
NFYA	0.755122	-0.334996	0.000190969	-0.443686	0.138865	-0.303
KLF16	2.23145e-11	0.327816	0.000206944	0.502218	0.137604	1
SP1	8.54956e-22	-0.269704	0.00641202	-0.377355	0.118702	-0.129
CREB5	0.0537342	-0.610317	4.26616e-09	-0.414383	0.112871	-0.446
RBPJ	0.679489	-0.397235	2.82704e-08	-0.326694	0.110582	-0.366
SOX4	0.0329335	-0.934682	1.80863e-30	-0.541037	0.105692	-0.477
POU4F1	1	-0.227414	0.0202488	-0.795973	0.0984652	-0.216
HIVEP1	0.755122	-0.50374	0.000179404	-0.456707	0.0960147	1
DMRTA2	0.56767	0.245628	0.138069	0.933274	0.0704704	1
TFAP2A	8.54956e-22	-0.503245	1.58529e-11	-0.367071	0.0570477	1
FOXC1	0.414605	-0.687776	4.39984e-23	-0.451964	0.0502742	-0.469
MAZ	0.00125386	0.213046	0.0165143	0.652033	0.048317	1
SP3	8.54956e-22	-0.4134	7.9053e-06	-0.455978	0.0455543	-0.406
E2F7	0.466955	-0.38444	7.15048e-05	-0.433111	0.0451256	-0.146
KLF3	1.99795e-15	-0.231674	0.00591138	-0.444134	0.0426804	1
HMBOX1	0.938309	-0.556963	0.00048113	-0.558629	0.0393108	1
HOMEZ	0.793583	-0.377049	0.000913336	-0.481406	0.0371253	1
NFAT5	0.914701	-0.478966	2.26684e-07	-0.455843	0.0368223	-0.215
MECOM	1	-0.424561	2.90122e-05	-0.481427	0.0361396	-0.404
NR6A1	0.334395	-0.606551	1.5159e-08	-0.482951	0.0242954	-0.188
MAFA	0.637346	0.762844	9.97886e-05	0.992004	0.0242954	1
NR1H3	1	-0.766148	8.70704e-06	-0.711109	0.0237447	1
RARB	0.213405	-0.935112	9.85799e-09	-0.691924	0.00873937	-0.436
FOXP4	0.592022	-0.861703	4.04105e-11	-0.748638	0.0028787	-0.41
HMGA2	0.944029	-0.71467	1.17424e-24	-0.624323	0.000199488	1
FLI1	8.9977e-05	-0.647521	9.86987e-06	-0.912318	0.000118998	-0.571
FOXP2	0.592022	-1.01984	4.54244e-27	-0.716546	0.000113779	-0.499

[truncated: 4 more sheets: miR-155_down, miR-302_down, miR-372_down, miR-373_down]
